# Supplementary material for: Transgenerational adaptation to hypoxia
Source: Sci Adv. 2025 Oct 24;11(43):eadv9451. doi: 10.1126/sciadv.adv9451 (PMC12551719; doi:10.1126/sciadv.adv9451)
Supplement: Supplementary file 2 — Table S5 [file sciadv.adv9451_table_s5.zip]

Archive with 1 entries (1 files):
- adv9451_table_s5.xlsx
