# Supplementary material for: Transgenerational adaptation to hypoxia
Source: Sci Adv. 2025 Oct 24;11(43):eadv9451. doi: 10.1126/sciadv.adv9451 (PMC12551719; doi:10.1126/sciadv.adv9451)
Supplement: Supplementary file 2 — Table S5 [file sciadv.adv9451_table_s5.zip › adv9451_table_s5.xlsx]

## Sheet: Gene_list
Table S2. Dysregulated Genes upon Initial Hypoxia Treatment
Generation	Upregulated Genes in WT	Generation	Downregulated Genes in WT
P0	WBGene00000024_abu-1	P0	WBGene00000003_aat-2
P0	WBGene00000029_abu-6	P0	WBGene00000064_act-2
P0	WBGene00000030_abu-7	P0	WBGene00000373_cyp-14A5
P0	WBGene00000031_abu-8	P0	WBGene00000387_cdc-25.2
P0	WBGene00000071_acy-4	P0	WBGene00000449_ceh-27
P0	WBGene00000499_chk-2	P0	WBGene00000453_ceh-32
P0	WBGene00000558_cnc-4	P0	WBGene00000478_cfz-2
P0	WBGene00000717_col-144	P0	WBGene00000490_che-11
P0	WBGene00000719_col-146	P0	WBGene00000521_cky-1
P0	WBGene00000720_col-147	P0	WBGene00000539_cln-3.1
P0	WBGene00000766_coq-6	P0	WBGene00000541_cln-3.3
P0	WBGene00000783_cpr-3	P0	WBGene00000562_cng-1
P0	WBGene00000876_cyl-1	P0	WBGene00000715_col-142
P0	WBGene00000936_dbl-1	P0	WBGene00000716_col-143
P0	WBGene00000977_dhs-14	P0	WBGene00000722_col-149
P0	WBGene00000987_dhs-24	P0	WBGene00000723_col-150
P0	WBGene00001152_ech-3	P0	WBGene00000726_col-153
P0	WBGene00001178_egl-9	P0	WBGene00000730_col-157
P0	WBGene00001345_fos-1	P0	WBGene00000868_cyb-3
P0	WBGene00001479_fmo-4	P0	WBGene00000982_dhs-19
P0	WBGene00001480_fmo-5	P0	WBGene00000984_dhs-21
P0	WBGene00001496_frm-10	P0	WBGene00001088_dpy-30
P0	WBGene00001500_ftn-1	P0	WBGene00001161_efl-1
P0	WBGene00001526_gck-1	P0	WBGene00001210_egl-46
P0	WBGene00001852_hil-1	P0	WBGene00001428_fkb-3
P0	WBGene00001911_his-37	P0	WBGene00001475_fmi-1
P0	WBGene00002010_hsp-6	P0	WBGene00001691_grd-2
P0	WBGene00002015_hsp-16.1	P0	WBGene00001694_grd-5
P0	WBGene00002016_hsp-16.2	P0	WBGene00001710_grl-1
P0	WBGene00002017_hsp-16.11	P0	WBGene00001716_grl-7
P0	WBGene00002018_hsp-16.41	P0	WBGene00001786_gst-38
P0	WBGene00002019_hsp-16.48	P0	WBGene00001789_gst-41
P0	WBGene00002020_hsp-16.49	P0	WBGene00002055_ifc-1
P0	WBGene00002021_hsp-17	P0	WBGene00002259_lbp-7
P0	WBGene00002250_lap-2	P0	WBGene00003011_lin-25
P0	WBGene00003075_lrx-1	P0	WBGene00003025_lin-40
P0	WBGene00003092_lys-3	P0	WBGene00003539_nas-20
P0	WBGene00003242_mig-6	P0	WBGene00003658_nhr-68
P0	WBGene00003473_mtl-1	P0	WBGene00003704_nhr-114
P0	WBGene00003474_mtl-2	P0	WBGene00003765_nlp-27
P0	WBGene00003515_myo-3	P0	WBGene00003835_nxf-2
P0	WBGene00003541_nas-22	P0	WBGene00003954_pcm-1
P0	WBGene00003579_ndx-2	P0	WBGene00003959_pcp-4
P0	WBGene00003617_nhr-18	P0	WBGene00004078_pos-1
P0	WBGene00003632_nhr-42	P0	WBGene00004152_pqn-70
P0	WBGene00003643_nhr-53	P0	WBGene00004203_swsn-1
P0	WBGene00003647_nhr-57	P0	WBGene00004206_pst-1
P0	WBGene00003655_nhr-65	P0	WBGene00004229_ptr-15
P0	WBGene00003697_nhr-107	P0	WBGene00004336_ret-1
P0	WBGene00003702_nhr-112	P0	WBGene00004795_sid-1
P0	WBGene00003705_nhr-115	P0	WBGene00004813_skr-7
P0	WBGene00003721_nhr-131	P0	WBGene00004817_NA
P0	WBGene00003722_nhr-132	P0	WBGene00004820_skr-14
P0	WBGene00003786_npa-1	P0	WBGene00004830_slo-1
P0	WBGene00003816_asns-1	P0	WBGene00005018_sqt-3
P0	WBGene00003834_nxf-1	P0	WBGene00005642_srp-1
P0	WBGene00004026_phy-3	P0	WBGene00006342_sup-37
P0	WBGene00004037_plc-2	P0	WBGene00006436_ttn-1
P0	WBGene00004098_pqn-2	P0	WBGene00006775_unc-39
P0	WBGene00004099_abu-15	P0	WBGene00006808_unc-76
P0	WBGene00004139_pqn-54	P0	WBGene00006836_unc-112
P0	WBGene00004150_pqn-67	P0	WBGene00007062_ebp-3
P0	WBGene00004216_ptr-1	P0	WBGene00007071_AC3.5
P0	WBGene00004258_pyc-1	P0	WBGene00007121_NA
P0	WBGene00004422_rpl-11.1	P0	WBGene00007162_fbxa-153
P0	WBGene00004909_snf-10	P0	WBGene00007165_NA
P0	WBGene00004925_snt-5	P0	WBGene00007282_clec-223
P0	WBGene00004964_spe-10	P0	WBGene00007283_clec-222
P0	WBGene00005643_srp-2	P0	WBGene00007425_cht-5
P0	WBGene00005655_srr-4	P0	WBGene00007552_dyf-4
P0	WBGene00005657_srr-6	P0	WBGene00007583_C14B4.2
P0	WBGene00005818_srw-71	P0	WBGene00007589_erg-28
P0	WBGene00005932_srx-41	P0	WBGene00007835_oac-7
P0	WBGene00006057_NA	P0	WBGene00008102_C44H9.7
P0	WBGene00006418_spl-2	P0	WBGene00008245_fipr-10
P0	WBGene00006467_magu-2	P0	WBGene00008377_D1054.10
P0	WBGene00006470_tag-120	P0	WBGene00008378_ule-3
P0	WBGene00006539_tbb-6	P0	WBGene00008390_D1086.3
P0	WBGene00006639_tsp-13	P0	WBGene00008393_D1086.6
P0	WBGene00006686_twk-34	P0	WBGene00008595_clec-56
P0	WBGene00006696_twk-46	P0	WBGene00008596_clec-54
P0	WBGene00006945_wars-1	P0	WBGene00008634_F10A3.4
P0	WBGene00007049_tag-191	P0	WBGene00008789_F14D7.2
P0	WBGene00007070_ugt-49	P0	WBGene00008822_F14H3.3
P0	WBGene00007073_ugt-2	P0	WBGene00008823_F14H3.4
P0	WBGene00007082_acs-10	P0	WBGene00008824_F14H3.5
P0	WBGene00007097_B0024.4	P0	WBGene00008825_F14H3.6
P0	WBGene00007099_trx-2	P0	WBGene00008936_papl-1
P0	WBGene00007103_crm-1	P0	WBGene00008986_F20G2.2
P0	WBGene00007117_spe-42	P0	WBGene00009094_F23H12.5
P0	WBGene00007122_B0250.5	P0	WBGene00009096_fipr-1
P0	WBGene00007230_C01G10.1	P0	WBGene00009226_cyp-37B1
P0	WBGene00007239_C01G10.14	P0	WBGene00009292_F31D4.5
P0	WBGene00007362_cyp-35C1	P0	WBGene00009429_irg-5
P0	WBGene00007363_stdh-1	P0	WBGene00009469_F36D3.1
P0	WBGene00007381_C06C6.7	P0	WBGene00009606_F40G12.11
P0	WBGene00007393_fbxa-157	P0	WBGene00009650_ccnk-1
P0	WBGene00007422_ugt-17	P0	WBGene00009773_lipl-2
P0	WBGene00007551_C13C4.7	P0	WBGene00009830_cutl-18
P0	WBGene00007584_C14C10.1	P0	WBGene00009834_lsy-27
P0	WBGene00007586_ril-2	P0	WBGene00009971_F53C11.1
P0	WBGene00007605_hrg-7	P0	WBGene00009976_swan-2
P0	WBGene00007613_C15H11.1	P0	WBGene00009977_swan-1
P0	WBGene00007617_rrbs-1	P0	WBGene00009983_cut-2
P0	WBGene00007714_melo-3	P0	WBGene00009987_tbcb-1
P0	WBGene00007715_NA	P0	WBGene00010000_F53F8.3
P0	WBGene00007716_fbxa-82	P0	WBGene00010062_lipl-1
P0	WBGene00007725_C25F9.5	P0	WBGene00010107_F55C9.11
P0	WBGene00007756_C27A7.5	P0	WBGene00010204_cpr-9
P0	WBGene00007807_C29F3.7	P0	WBGene00010288_F58H1.5
P0	WBGene00007833_oac-6	P0	WBGene00010383_mpst-3
P0	WBGene00007863_C32C4.3	P0	WBGene00010468_K01D12.9
P0	WBGene00007932_zip-5	P0	WBGene00010684_K08F9.1
P0	WBGene00007946_ugt-33	P0	WBGene00010803_M01B2.10
P0	WBGene00007948_C35A5.4	P0	WBGene00010976_R02D5.1
P0	WBGene00007950_C35A5.6	P0	WBGene00011095_gana-1
P0	WBGene00008013_NA	P0	WBGene00011308_pnn-1
P0	WBGene00008141_C47E8.1	P0	WBGene00011383_T02E9.5
P0	WBGene00008225_nuaf-1	P0	WBGene00011689_T10C6.7
P0	WBGene00008226_C50B8.4	P0	WBGene00011691_T10C6.10
P0	WBGene00008227_C50B8.5	P0	WBGene00011852_clec-26
P0	WBGene00008228_C50B8.6	P0	WBGene00011892_erh-1
P0	WBGene00008230_pfk-1.2	P0	WBGene00011898_T21C9.13
P0	WBGene00008235_C50F4.10	P0	WBGene00012021_T25E12.6
P0	WBGene00008239_fshr-1	P0	WBGene00012184_mnr-1
P0	WBGene00008247_srsx-26	P0	WBGene00012186_mlt-11
P0	WBGene00008254_C51E3.9	P0	WBGene00012251_clec-49
P0	WBGene00008259_C52E4.7	P0	WBGene00012253_clec-50
P0	WBGene00008296_cdr-2	P0	WBGene00012492_fbxb-7
P0	WBGene00008299_C54D10.4	P0	WBGene00012529_Y32F6A.4
P0	WBGene00008304_C54D10.10	P0	WBGene00012626_famh-161
P0	WBGene00008309_nhr-170	P0	WBGene00012628_Y38H6C.16
P0	WBGene00008332_C55A6.3	P0	WBGene00012672_Y39B6A.10
P0	WBGene00008334_sdz-8	P0	WBGene00012695_Y39B6A.37
P0	WBGene00008341_ttr-44	P0	WBGene00012777_lact-8
P0	WBGene00008346_C56A3.8	P0	WBGene00012828_Y43F8C.6
P0	WBGene00008372_D1054.5	P0	WBGene00012851_Y44A6C.2
P0	WBGene00008452_mrps-5	P0	WBGene00013082_grdn-1
P0	WBGene00008454_E02A10.4	P0	WBGene00013344_ebp-1
P0	WBGene00008522_nlp-59	P0	WBGene00013345_Y59A8B.8
P0	WBGene00008556_F07D3.3	P0	WBGene00013347_nova-1
P0	WBGene00008590_F08H9.2	P0	WBGene00013481_Y69H2.3
P0	WBGene00008724_F13A7.1	P0	WBGene00013583_ceh-51
P0	WBGene00008725_F13A7.7	P0	WBGene00013855_cubn-1
P0	WBGene00008832_obr-2	P0	WBGene00013884_ZC412.3
P0	WBGene00008850_F15B9.6	P0	WBGene00013946_ZK228.3
P0	WBGene00008871_tag-314	P0	WBGene00013947_ZK228.4
P0	WBGene00008874_F15H10.7	P0	WBGene00014112_ZK856.11
P0	WBGene00008923_F17C11.12	P0	WBGene00014300_D2023.1
P0	WBGene00008944_F19B2.5	P0	WBGene00014516_NA
P0	WBGene00009016_F21D9.2	P0	WBGene00014826_R13H4.2
P0	WBGene00009028_F21H7.2	P0	WBGene00015057_gad-3
P0	WBGene00009031_F21H7.5	P0	WBGene00015270_C01B4.6
P0	WBGene00009079_F23B12.1	P0	WBGene00015339_C02E7.6
P0	WBGene00009093_F23H12.3	P0	WBGene00015340_C02E7.7
P0	WBGene00009101_F25B3.4	P0	WBGene00015464_C05C8.7
P0	WBGene00009102_F25B3.5	P0	WBGene00015574_irg-1
P0	WBGene00009106_acs-12	P0	WBGene00015683_C10G8.4
P0	WBGene00009149_F26D2.10	P0	WBGene00015710_C12D5.9
P0	WBGene00009239_irld-6	P0	WBGene00015756_C14C6.2
P0	WBGene00009241_F28H7.8	P0	WBGene00015768_C14C11.4
P0	WBGene00009289_exos-7	P0	WBGene00016062_C24G6.8
P0	WBGene00009293_F31D4.8	P0	WBGene00016364_nhr-161
P0	WBGene00009328_F32D8.3	P0	WBGene00016823_C50E3.12
P0	WBGene00009331_F32D8.7	P0	WBGene00016824_C50E3.13
P0	WBGene00009349_F32H5.3	P0	WBGene00016863_cest-35.2
P0	WBGene00009384_piit-1	P0	WBGene00016864_C52A10.3
P0	WBGene00009387_glb-15	P0	WBGene00017018_D1014.5
P0	WBGene00009389_F35B12.10	P0	WBGene00017083_kin-33
P0	WBGene00009470_F36D3.4	P0	WBGene00017205_NA
P0	WBGene00009471_F36D3.5	P0	WBGene00017466_F14F9.3
P0	WBGene00009489_F36G9.13	P0	WBGene00017535_atf-8
P0	WBGene00009533_F38B7.2	P0	WBGene00017538_ceh-49
P0	WBGene00009581_F40F9.3	P0	WBGene00017599_F19F10.3
P0	WBGene00009605_F40G12.10	P0	WBGene00017601_ets-7
P0	WBGene00009708_F44G3.7	P0	WBGene00017766_peli-1
P0	WBGene00009759_ttr-12	P0	WBGene00017772_clec-1
P0	WBGene00009846_NA	P0	WBGene00017786_F25E5.5
P0	WBGene00009982_F53F1.4	P0	WBGene00017867_slc-28.1
P0	WBGene00009993_F53F4.11	P0	WBGene00017933_NA
P0	WBGene00010082_F55A11.11	P0	WBGene00017985_neg-1
P0	WBGene00010091_ssp-35	P0	WBGene00017988_fipp-1
P0	WBGene00010092_NA	P0	WBGene00018099_ztf-28
P0	WBGene00010174_F56H9.2	P0	WBGene00018140_F37B4.10
P0	WBGene00010238_F58B4.5	P0	WBGene00018181_mpdu-1
P0	WBGene00010254_F58E6.5	P0	WBGene00018221_F40A3.6
P0	WBGene00010260_ddx-17	P0	WBGene00018297_F41F3.3
P0	WBGene00010262_droe-4	P0	WBGene00018403_F44A2.3
P0	WBGene00010289_F58H1.6	P0	WBGene00018413_cyp-33C4
P0	WBGene00010296_dgat-2	P0	WBGene00018489_F46E10.2
P0	WBGene00010297_F59A1.11	P0	WBGene00018708_oac-32
P0	WBGene00010300_F59A1.15	P0	WBGene00018760_irg-3
P0	WBGene00010355_clec-229	P0	WBGene00018823_F54E2.1
P0	WBGene00010375_H09F14.1	P0	WBGene00019178_scl-12
P0	WBGene00010466_K01D12.7	P0	WBGene00019236_H23N18.5
P0	WBGene00010470_cdr-4	P0	WBGene00019479_K07C11.7
P0	WBGene00010473_hrg-2	P0	WBGene00019520_K08B12.1
P0	WBGene00010510_ent-3	P0	WBGene00019624_rnst-2
P0	WBGene00010524_K03B8.6	P0	WBGene00019645_swt-7
P0	WBGene00010628_ceeh-2	P0	WBGene00019652_cest-34
P0	WBGene00010630_ttll-15	P0	WBGene00019814_R02C2.1
P0	WBGene00010728_K09G1.2	P0	WBGene00019977_fpn-1.2
P0	WBGene00010752_K10G4.3	P0	WBGene00019978_hacd-1
P0	WBGene00010867_ifbp-1	P0	WBGene00020256_T05C3.6
P0	WBGene00010933_M162.7	P0	WBGene00020340_T08B1.1
P0	WBGene00010977_R02D5.3	P0	WBGene00020343_acs-3
P0	WBGene00010980_R02D5.7	P0	WBGene00020390_T10B5.4
P0	WBGene00011006_ugt-47	P0	WBGene00020396_T10B5.10
P0	WBGene00011088_kmo-2	P0	WBGene00020554_T19A5.3
P0	WBGene00011132_R08A2.1	P0	WBGene00020592_ugt-12
P0	WBGene00011133_R08A2.2	P0	WBGene00020700_T22F3.11
P0	WBGene00011134_ssp-33	P0	WBGene00020716_phf-30
P0	WBGene00011191_R10D12.10	P0	WBGene00020756_T24A6.20
P0	WBGene00011252_R11H6.4	P0	WBGene00020908_VC5.2
P0	WBGene00011263_R13H4.5	P0	WBGene00020911_cpt-6
P0	WBGene00011266_idpb-5	P0	WBGene00020938_clec-218
P0	WBGene00011305_hrg-9	P0	WBGene00021080_W08A12.3
P0	WBGene00011322_irld-14	P0	WBGene00021389_Y38A10A.2
P0	WBGene00011393_T03D8.6	P0	WBGene00021392_Y38A10A.7
P0	WBGene00011436_T04F3.1	P0	WBGene00021557_Y45G5AM.5
P0	WBGene00011438_T04F3.3	P0	WBGene00021558_Y45G5AM.6
P0	WBGene00011517_cgt-1	P0	WBGene00021602_clec-205
P0	WBGene00011535_idpc-5	P0	WBGene00021605_Y46H3C.5
P0	WBGene00011538_T06E6.1	P0	WBGene00021607_Y46H3C.7
P0	WBGene00011571_ttr-46	P0	WBGene00021709_ugt-29
P0	WBGene00011617_NA	P0	WBGene00021743_Y50D4B.4
P0	WBGene00011619_NA	P0	WBGene00022262_Y73C8C.3
P0	WBGene00011669_T09F5.10	P0	WBGene00022265_Y73C8C.8
P0	WBGene00011793_T16A9.3	P0	WBGene00022434_Y108G3AL.2
P0	WBGene00011795_T16A9.5	P0	WBGene00022577_nstp-3
P0	WBGene00011894_ttr-23	P0	WBGene00022584_ZC266.1
P0	WBGene00011895_T21C9.9	P0	WBGene00022788_slc-17.7
P0	WBGene00011897_scpl-4	P0	WBGene00022814_ZK742.4
P0	WBGene00012101_zip-10	P0	WBGene00044024_C35A5.11
P0	WBGene00012185_W01F3.2	P0	WBGene00044081_D1086.11
P0	WBGene00012244_mrps-11	P0	WBGene00044082_D1086.12
P0	WBGene00012339_W07G4.5	P0	WBGene00044109_K02E11.10
P0	WBGene00012398_Y6E2A.4	P0	WBGene00044174_fipr-5
P0	WBGene00012402_sfxn-1.3	P0	WBGene00044200_H37A05.4
P0	WBGene00012494_nhr-232	P0	WBGene00044526_T28A11.22
P0	WBGene00012531_Y32F6B.1	P0	WBGene00044533_F41F3.8
P0	WBGene00012533_fbxa-209	P0	WBGene00044535_K11D12.13
P0	WBGene00012668_Y39B6A.5	P0	WBGene00044696_F52E1.14
P0	WBGene00012679_NA	P0	WBGene00044734_Y19D10A.16
P0	WBGene00012684_Y39B6A.25	P0	WBGene00045416_Y37H2A.14
P0	WBGene00012689_Y39B6A.30	P0	WBGene00077593_C49G7.12
P0	WBGene00012690_NA	P0	WBGene00077697_F58E6.13
P0	WBGene00012692_Y39B6A.33	P0	WBGene00194768_NA
P0	WBGene00012741_Y40H4A.2	P0	WBGene00199869_W05E10.16
P0	WBGene00012809_Y43F8A.2	P0	WBGene00201419_K08B12.13
P0	WBGene00012814_Y43F8B.3	P0	WBGene00219208_B0365.9
P0	WBGene00012827_Y43F8C.5	P0	WBGene00220023_K11C4.14
P0	WBGene00012831_Y43F8C.9	P0	WBGene00302991_cox-16
P0	WBGene00012840_grsp-1	P0	WBGene00000018_abl-1
P0	WBGene00012855_Y44A6D.5	P0	WBGene00000039_acn-1
P0	WBGene00013052_scrm-7	P0	WBGene00000047_acr-8
P0	WBGene00013055_Y50E8A.12	P0	WBGene00000116_alh-10
P0	WBGene00013079_ttr-26	P0	WBGene00000136_amt-4
P0	WBGene00013358_abhd-3.1	P0	WBGene00000157_aps-2
P0	WBGene00013495_NA	P0	WBGene00000161_apa-2
P0	WBGene00013586_Y80D3A.8	P0	WBGene00000164_apm-3
P0	WBGene00013623_fbxa-90	P0	WBGene00000212_asm-2
P0	WBGene00013756_ftr-1	P0	WBGene00000262_bra-1
P0	WBGene00013762_Y113G7B.12	P0	WBGene00000406_cdk-4
P0	WBGene00013771_Y113G7C.1	P0	WBGene00000422_ced-8
P0	WBGene00013823_Y116F11B.7	P0	WBGene00000444_ceh-21
P0	WBGene00013824_Y116F11B.8	P0	WBGene00000451_ceh-30
P0	WBGene00013829_Y116F11B.14	P0	WBGene00000457_ceh-36
P0	WBGene00013854_cyc-2.2	P0	WBGene00000460_ceh-39
P0	WBGene00013901_ugt-16	P0	WBGene00000461_ceh-40
P0	WBGene00013904_ugt-6	P0	WBGene00000503_cht-1
P0	WBGene00013906_ugt-5	P0	WBGene00000591_coh-1
P0	WBGene00013939_ZK218.5	P0	WBGene00000608_col-19
P0	WBGene00013941_ZK218.7	P0	WBGene00000752_col-179
P0	WBGene00013943_ZK218.11	P0	WBGene00000754_col-181
P0	WBGene00014109_chpf-1	P0	WBGene00000757_col-184
P0	WBGene00014681_NA	P0	WBGene00000792_crb-1
P0	WBGene00014836_T09F5.12	P0	WBGene00000884_cyn-8
P0	WBGene00015046_nlp-34	P0	WBGene00000930_dao-4
P0	WBGene00015055_pitr-3	P0	WBGene00000961_dgn-1
P0	WBGene00015219_B0507.2	P0	WBGene00000990_dhs-27
P0	WBGene00015271_C01B4.7	P0	WBGene00001055_dpf-2
P0	WBGene00015362_fbxa-105	P0	WBGene00001065_dpy-3
P0	WBGene00015369_ugt-51	P0	WBGene00001069_dpy-7
P0	WBGene00015393_exc-13	P0	WBGene00001082_dpy-23
P0	WBGene00015400_cyp-35A2	P0	WBGene00001123_dyf-7
P0	WBGene00015402_C03G6.17	P0	WBGene00001148_eat-20
P0	WBGene00015422_C04E6.5	P0	WBGene00001325_eor-2
P0	WBGene00015427_C04E6.13	P0	WBGene00001434_fkh-2
P0	WBGene00015660_catp-3	P0	WBGene00001436_fkh-4
P0	WBGene00015661_C09H5.7	P0	WBGene00001484_fox-1
P0	WBGene00015765_C14C11.1	P0	WBGene00001516_gap-2
P0	WBGene00015859_C16D9.4	P0	WBGene00001583_gfi-3
P0	WBGene00015860_C16D9.5	P0	WBGene00001620_glt-1
P0	WBGene00015987_C18G1.9	P0	WBGene00001821_ham-2
P0	WBGene00016052_dod-3	P0	WBGene00001824_hbl-1
P0	WBGene00016059_hir-1	P0	WBGene00001844_hid-1
P0	WBGene00016097_C25E10.8	P0	WBGene00001854_hil-3
P0	WBGene00016146_C26F1.1	P0	WBGene00001898_his-24
P0	WBGene00016505_ttr-33	P0	WBGene00001981_hnd-1
P0	WBGene00016509_adss-1	P0	WBGene00001995_hpl-1
P0	WBGene00016511_C37H5.13	P0	WBGene00002024_hsp-43
P0	WBGene00016512_C38C3.3	P0	WBGene00002031_hst-6
P0	WBGene00016516_NA	P0	WBGene00002037_hum-4
P0	WBGene00016817_C50E3.6	P0	WBGene00002051_ifa-3
P0	WBGene00016993_CD4.8	P0	WBGene00002052_ifa-4
P0	WBGene00017035_NA	P0	WBGene00002056_ifc-2
P0	WBGene00017082_DC2.5	P0	WBGene00002062_ife-4
P0	WBGene00017091_ttr-40	P0	WBGene00002067_ifp-1
P0	WBGene00017175_irld-3	P0	WBGene00002123_inx-1
P0	WBGene00017189_F07B7.8	P0	WBGene00002124_inx-2
P0	WBGene00017201_grsp-4	P0	WBGene00002125_inx-3
P0	WBGene00017310_F09G2.1	P0	WBGene00002177_jkk-1
P0	WBGene00017312_pitr-5	P0	WBGene00002254_lbp-2
P0	WBGene00017431_cest-33	P0	WBGene00002282_let-4
P0	WBGene00017499_pud-1.1	P0	WBGene00003104_mab-7
P0	WBGene00017567_F18E3.11	P0	WBGene00003163_mdl-1
P0	WBGene00017636_F20D6.6	P0	WBGene00003171_mec-7
P0	WBGene00017724_F22F7.7	P0	WBGene00003377_mls-2
P0	WBGene00017769_hmgs-1	P0	WBGene00003485_mua-6
P0	WBGene00017798_slc-17.8	P0	WBGene00003623_nhr-25
P0	WBGene00018178_F38E1.3	P0	WBGene00003729_nhx-1
P0	WBGene00018206_ugt-61	P0	WBGene00003828_nuc-1
P0	WBGene00018292_idpc-2	P0	WBGene00003877_pept-1
P0	WBGene00018405_F44A2.5	P0	WBGene00003999_pgp-5
P0	WBGene00018491_mdh-1	P0	WBGene00004000_pgp-6
P0	WBGene00018492_hpo-26	P0	WBGene00004001_pgp-7
P0	WBGene00018540_NA	P0	WBGene00004006_pgp-12
P0	WBGene00018707_oac-31	P0	WBGene00004127_abu-12
P0	WBGene00018920_F56A4.12	P0	WBGene00004148_pqn-65
P0	WBGene00019015_F57F4.1	P0	WBGene00004219_ptr-4
P0	WBGene00019090_F59A7.2	P0	WBGene00004335_ref-2
P0	WBGene00019096_cysl-4	P0	WBGene00004729_sax-3
P0	WBGene00019097_F59B1.2	P0	WBGene00004745_sdc-1
P0	WBGene00019100_F59B1.8	P0	WBGene00004746_sdc-2
P0	WBGene00019113_F59E11.7	P0	WBGene00004749_sdn-1
P0	WBGene00019232_ugt-13	P0	WBGene00004769_sel-12
P0	WBGene00019234_ugt-8	P0	WBGene00004786_sex-1
P0	WBGene00019373_K04A8.1	P0	WBGene00004827_skr-21
P0	WBGene00019442_K06C4.1	P0	WBGene00004829_sli-1
P0	WBGene00019464_K07B1.4	P0	WBGene00004893_sms-2
P0	WBGene00019466_tos-1	P0	WBGene00004987_spp-2
P0	WBGene00019556_K09C6.2	P0	WBGene00006364_syd-2
P0	WBGene00019561_K09C6.7	P0	WBGene00006366_sym-1
P0	WBGene00019562_K09C6.8	P0	WBGene00006384_taf-3
P0	WBGene00019599_acds-10	P0	WBGene00006496_cgef-1
P0	WBGene00019626_K10C9.7	P0	WBGene00006517_madd-3
P0	WBGene00019642_K11C4.1	P0	WBGene00006524_tap-1
P0	WBGene00019644_cpt-4	P0	WBGene00006538_tbb-4
P0	WBGene00019667_spe-49	P0	WBGene00006541_tbh-1
P0	WBGene00019742_nhr-202	P0	WBGene00006634_tsp-8
P0	WBGene00019743_nhr-203	P0	WBGene00006679_twk-26
P0	WBGene00019806_pgap-3	P0	WBGene00006826_unc-97
P0	WBGene00019839_R02F11.1	P0	WBGene00006839_unc-115
P0	WBGene00019965_R08F11.1	P0	WBGene00006881_vab-15
P0	WBGene00019967_cyp-33C8	P0	WBGene00006926_vit-2
P0	WBGene00019968_R08F11.4	P0	WBGene00006948_wrt-2
P0	WBGene00019972_pei-2	P0	WBGene00006950_wrt-4
P0	WBGene00019975_flp-34	P0	WBGene00006952_wrt-6
P0	WBGene00019979_R09B5.11	P0	WBGene00007128_memb-1
P0	WBGene00020017_R12A1.3	P0	WBGene00007129_B0272.3
P0	WBGene00020153_nhr-212	P0	WBGene00007267_C03A3.2
P0	WBGene00020156_T02B11.4	P0	WBGene00007286_C04A11.2
P0	WBGene00020237_phat-4	P0	WBGene00007287_gck-4
P0	WBGene00020265_fbxa-196	P0	WBGene00007521_C11E4.7
P0	WBGene00020270_cht-6	P0	WBGene00007649_C17G1.2
P0	WBGene00020276_T05H4.15	P0	WBGene00007651_nra-3
P0	WBGene00020280_T06A1.5	P0	WBGene00007692_cest-9.1
P0	WBGene00020341_T08B1.4	P0	WBGene00007750_syg-2
P0	WBGene00020369_exc-15	P0	WBGene00007904_C33G3.4
P0	WBGene00020388_NA	P0	WBGene00007957_C35C5.8
P0	WBGene00020389_T10B5.3	P0	WBGene00008094_C44H4.4
P0	WBGene00020393_T10B5.7	P0	WBGene00008215_C49F8.3
P0	WBGene00020394_T10B5.8	P0	WBGene00008354_gcsh-1
P0	WBGene00020609_T20D4.3	P0	WBGene00008586_snrp-40.1
P0	WBGene00020617_T20D4.11	P0	WBGene00008605_mlt-9
P0	WBGene00020707_wago-10	P0	WBGene00008606_dhhc-1
P0	WBGene00020850_nhr-226	P0	WBGene00008621_F09C8.1
P0	WBGene00020864_oac-50	P0	WBGene00008622_F09C8.2
P0	WBGene00020890_fbxa-202	P0	WBGene00008692_scav-4
P0	WBGene00020893_T28C12.6	P0	WBGene00008805_git-1
P0	WBGene00020940_W02D7.4	P0	WBGene00008882_F16B12.6
P0	WBGene00020947_W02F12.2	P0	WBGene00008904_F17A2.13
P0	WBGene00020962_W02H5.8	P0	WBGene00008953_F19C6.4
P0	WBGene00021079_W08A12.2	P0	WBGene00008977_iglr-1
P0	WBGene00021167_cyp-32B1	P0	WBGene00009069_F23A7.4
P0	WBGene00021219_Y19D10A.4	P0	WBGene00009071_NA
P0	WBGene00021220_Y19D10A.5	P0	WBGene00009089_jmjd-3.2
P0	WBGene00021226_Y19D10A.11	P0	WBGene00009259_hpo-34
P0	WBGene00021236_pud-1.2	P0	WBGene00009617_slc-9B.1
P0	WBGene00021305_zig-11	P0	WBGene00009818_acbp-3
P0	WBGene00021309_Y32G9B.1	P0	WBGene00009851_F48F7.6
P0	WBGene00021491_comt-4	P0	WBGene00009886_F49E2.2
P0	WBGene00021492_comt-5	P0	WBGene00010007_F53H4.2
P0	WBGene00021565_Y45G12C.1	P0	WBGene00010199_bet-2
P0	WBGene00021610_nhr-237	P0	WBGene00010493_meg-2
P0	WBGene00021611_nhr-238	P0	WBGene00010519_K03A11.1
P0	WBGene00022258_Y73C8B.1	P0	WBGene00010703_K09A9.6
P0	WBGene00022260_Y73C8B.3	P0	WBGene00010704_K09A11.1
P0	WBGene00022287_Y75B7AR.1	P0	WBGene00010726_K09E9.3
P0	WBGene00022288_Y75B7B.1	P0	WBGene00010834_mct-3
P0	WBGene00022541_ZC190.7	P0	WBGene00010835_M03B6.3
P0	WBGene00022589_ZC317.6	P0	WBGene00010925_mfsd-11
P0	WBGene00022630_NA	P0	WBGene00011000_R03G8.6
P0	WBGene00022643_ZK6.8	P0	WBGene00011010_R04D3.2
P0	WBGene00022789_lron-2	P0	WBGene00011012_R04D3.4
P0	WBGene00022847_ZK1055.6	P0	WBGene00011107_R07E3.6
P0	WBGene00023417_swm-1	P0	WBGene00011139_R08B4.3
P0	WBGene00023485_ttr-49	P0	WBGene00011229_R11.4
P0	WBGene00023503_F17C11.13	P0	WBGene00011614_nfya-1
P0	WBGene00043053_NA	P0	WBGene00011642_T09B9.1
P0	WBGene00044011_idpc-3	P0	WBGene00011645_T09B9.4
P0	WBGene00044016_C35A5.10	P0	WBGene00011681_T10B10.4
P0	WBGene00044045_R11G10.3	P0	WBGene00011880_T21B6.3
P0	WBGene00044177_C30G7.3	P0	WBGene00012018_T25C12.3
P0	WBGene00044178_C30G7.4	P0	WBGene00012073_cpd-2
P0	WBGene00044209_NA	P0	WBGene00012255_lpr-6
P0	WBGene00044514_R09E12.9	P0	WBGene00012256_lpr-5
P0	WBGene00044529_irld-1	P0	WBGene00012257_lpr-4
P0	WBGene00045275_F18E3.12	P0	WBGene00012261_lpr-3
P0	WBGene00045276_F18E3.13	P0	WBGene00012445_Y16B4A.2
P0	WBGene00045355_D1086.17	P0	WBGene00013391_Y62H9A.3
P0	WBGene00045405_D1086.18	P0	WBGene00013392_Y62H9A.4
P0	WBGene00045412_C25F9.12	P0	WBGene00013393_Y62H9A.5
P0	WBGene00050899_T10C6.15	P0	WBGene00013394_ule-5
P0	WBGene00050915_Y6E2A.10	P0	WBGene00013497_hex-5
P0	WBGene00077693_T04C12.11	P0	WBGene00013867_ZC373.2
P0	WBGene00077788_W07G4.8	P0	WBGene00013872_ZC374.2
P0	WBGene00194707_C53A5.17	P0	WBGene00014999_AH9.3
P0	WBGene00194894_T05B4.14	P0	WBGene00015138_B0310.2
P0	WBGene00194912_ZK856.18	P0	WBGene00015171_vang-1
P0	WBGene00198913_Y40B10A.10	P0	WBGene00015181_B0416.5
P0	WBGene00200016_AC3.16	P0	WBGene00015357_C02F12.8
P0	WBGene00200847_T16A9.6	P0	WBGene00015389_scav-1
P0	WBGene00201537_K01D12.18	P0	WBGene00015429_sor-3
P0	WBGene00219326_F36D3.16	P0	WBGene00015474_C05D9.7
P0	WBGene00219925_F29G9.19	P0	WBGene00015494_C05E11.3
P0	WBGene00235106_F08H9.15	P0	WBGene00015529_C06E2.5
P0	WBGene00303000_C37C3.18	P0	WBGene00015713_C12D12.1
P0	WBGene00303041_C14C10.10	P0	WBGene00015781_rml-3
P0	WBGene00000032_abu-9	P0	WBGene00015866_C16E9.2
P0	WBGene00000033_abu-10	P0	WBGene00015949_C18A11.3
P0	WBGene00000082_adt-1	P0	WBGene00016088_clec-266
P0	WBGene00000207_asb-2	P0	WBGene00016104_ddr-1
P0	WBGene00000245_bca-1	P0	WBGene00016133_C26B9.3
P0	WBGene00000522_clc-1	P0	WBGene00016134_C26B9.5
P0	WBGene00000755_NA	P0	WBGene00016189_sprp-4
P0	WBGene00000822_csq-1	P0	WBGene00016345_C33E10.1
P0	WBGene00000905_daf-9	P0	WBGene00016423_tag-275
P0	WBGene00001608_R07B1.8	P0	WBGene00016534_C39D10.7
P0	WBGene00001649_gob-1	P0	WBGene00016535_C39D10.8
P0	WBGene00001684_gpd-2	P0	WBGene00016558_pks-1
P0	WBGene00001685_gpd-3	P0	WBGene00016568_C41G11.1
P0	WBGene00001803_lite-1	P0	WBGene00016617_C43H6.4
P0	WBGene00002195_kin-9	P0	WBGene00016641_C44C1.1
P0	WBGene00002210_kin-29	P0	WBGene00016658_C45B2.1
P0	WBGene00002217_klp-4	P0	WBGene00016725_C46H3.2
P0	WBGene00002270_lec-7	P0	WBGene00016893_C53B7.2
P0	WBGene00002983_lgx-1	P0	WBGene00016896_nep-4
P0	WBGene00003124_mai-1	P0	WBGene00016937_tag-294
P0	WBGene00003409_mrp-3	P0	WBGene00016996_D1005.2
P0	WBGene00003411_mrp-5	P0	WBGene00017046_utx-1
P0	WBGene00003514_myo-2	P0	WBGene00017309_gogo-1
P0	WBGene00003534_nas-15	P0	WBGene00017381_ddr-2
P0	WBGene00003554_nas-38	P0	WBGene00017423_F13C5.2
P0	WBGene00003561_ncr-1	P0	WBGene00017426_F13C5.5
P0	WBGene00003565_ncs-3	P0	WBGene00017730_F22H10.6
P0	WBGene00003613_nhr-14	P0	WBGene00017892_F28B4.3
P0	WBGene00003616_nhr-17	P0	WBGene00017898_F28C10.3
P0	WBGene00003733_nhx-5	P0	WBGene00017939_F31A3.5
P0	WBGene00003740_nlp-2	P0	WBGene00018175_F38B6.6
P0	WBGene00003741_nlp-3	P0	WBGene00018204_F39F10.4
P0	WBGene00003752_nlp-14	P0	WBGene00018215_igcm-1
P0	WBGene00003776_nmy-1	P0	WBGene00018237_irg-7
P0	WBGene00003843_oct-2	P0	WBGene00018520_F46H5.4
P0	WBGene00003891_osm-11	P0	WBGene00018568_F47E1.4
P0	WBGene00003907_paf-2	P0	WBGene00018605_F48E3.4
P0	WBGene00003981_pes-8	P0	WBGene00018606_F48E3.6
P0	WBGene00003986_mct-4	P0	WBGene00018640_F49E10.2
P0	WBGene00003997_pgp-3	P0	WBGene00018656_txdc-12.2
P0	WBGene00004004_pgp-10	P0	WBGene00018657_acl-4
P0	WBGene00004008_pgp-14	P0	WBGene00018719_ccd-5
P0	WBGene00004033_pkc-2	P0	WBGene00018740_tra-4
P0	WBGene00004141_pqn-57	P0	WBGene00018743_F53B3.5
P0	WBGene00004184_T19D2.2	P0	WBGene00018877_aman-1
P0	WBGene00004245_puf-9	P0	WBGene00018984_F56F10.1
P0	WBGene00004313_rbc-1	P0	WBGene00018987_lgl-1
P0	WBGene00004758_sek-1	P0	WBGene00019272_H42K12.3
P0	WBGene00004859_sma-5	P0	WBGene00019318_K02E10.4
P0	WBGene00004876_smf-1	P0	WBGene00019435_K06A9.1
P0	WBGene00006063_sto-1	P0	WBGene00019491_K07E3.2
P0	WBGene00006372_syx-2	P0	WBGene00019493_catp-5
P0	WBGene00006493_ivns-1	P0	WBGene00019547_K09C4.1
P0	WBGene00006535_tba-9	P0	WBGene00019572_K09E2.3
P0	WBGene00006588_tnt-3	P0	WBGene00019578_K09E3.7
P0	WBGene00006649_tth-1	P0	WBGene00019727_zig-12
P0	WBGene00006825_unc-96	P0	WBGene00019803_PDB1.1
P0	WBGene00006863_gyg-1	P0	WBGene00019843_R03E9.2
P0	WBGene00006890_vem-1	P0	WBGene00019862_nrde-3
P0	WBGene00006979_zig-2	P0	WBGene00019868_R04B3.3
P0	WBGene00006983_zig-6	P0	WBGene00019935_R07E4.1
P0	WBGene00007130_B0272.4	P0	WBGene00019957_R08E3.1
P0	WBGene00007691_cest-8	P0	WBGene00020083_R57.2
P0	WBGene00007695_cest-9.2	P0	WBGene00020130_igcm-2
P0	WBGene00007810_C29F7.1	P0	WBGene00020160_igcm-3
P0	WBGene00007811_C29F7.2	P0	WBGene00020194_T03G6.1
P0	WBGene00007848_cytb-5.1	P0	WBGene00020218_T04G9.7
P0	WBGene00007935_C34E11.2	P0	WBGene00020496_spat-3
P0	WBGene00008047_lact-7	P0	WBGene00020508_T14F9.2
P0	WBGene00008213_C49F8.1	P0	WBGene00020665_T22B2.1
P0	WBGene00008449_E01G6.1	P0	WBGene00020673_T22B7.4
P0	WBGene00008519_cyp-13B1	P0	WBGene00020726_T23C6.4
P0	WBGene00008572_F08B12.4	P0	WBGene00020738_T23F2.5
P0	WBGene00008588_F08G12.5	P0	WBGene00020813_T25G12.6
P0	WBGene00008602_oac-14	P0	WBGene00020920_set-20
P0	WBGene00008603_F09B9.4	P0	WBGene00021047_zfp-3
P0	WBGene00008607_F09B12.3	P0	WBGene00022418_igcm-4
P0	WBGene00008694_vwa-8	P0	WBGene00022500_lfi-1
P0	WBGene00008748_yap-1	P0	WBGene00022508_ZC53.1
P0	WBGene00008951_F19C6.2	P0	WBGene00022612_ZC449.2
P0	WBGene00008975_F20D1.3	P0	WBGene00022665_ZK154.1
P0	WBGene00008980_emre-1	P0	WBGene00022769_sorf-1
P0	WBGene00009380_F34H10.3	P0	WBGene00022770_acp-1
P0	WBGene00009529_F38B2.2	P0	WBGene00022820_ZK813.1
P0	WBGene00009628_tatn-1	P0	WBGene00022821_ZK813.2
P0	WBGene00009842_igeg-2	P0	WBGene00022822_ZK813.3
P0	WBGene00009935_F52E10.4	P0	WBGene00022858_ZK1193.2
P0	WBGene00010336_acox-1.6	P0	WBGene00023245_NA
P0	WBGene00010341_glo-3	P0	WBGene00023491_tsp-21
P0	WBGene00010356_famk-1	P0	WBGene00023500_C11H1.9
P0	WBGene00010424_lep-5	P0	WBGene00044061_tbc-12
P0	WBGene00010522_K03A11.5	P0	WBGene00044068_syd-9
P0	WBGene00010700_nipi-3	P0	WBGene00044142_H13N06.7
P0	WBGene00010705_cyp-14A1	P0	WBGene00044144_znf-474
P0	WBGene00010935_M163.1	P0	WBGene00044281_R04A9.7
P0	WBGene00010985_R03A10.5	P0	WBGene00044299_C42D8.9
P0	WBGene00010998_R03G8.3	P0	WBGene00044621_bus-5
P0	WBGene00011009_cyp-14A4	P0	WBGene00044623_bus-8B
P0	WBGene00011102_R07E3.1	P0	WBGene00044638_F23A7.8
P0	WBGene00011103_idpa-3	P0	WBGene00044773_C08A9.10
P0	WBGene00011227_nlp-67	P0	WBGene00044949_Y49A10A.2
P0	WBGene00011460_ttr-14	P0	WBGene00045261_H29C22.1
P0	WBGene00011564_ugt-50	P0	WBGene00045268_ttr-42
P0	WBGene00011568_nhr-26	P0	WBGene00045271_F07G6.10
P0	WBGene00011683_phat-6	P0	WBGene00045272_F59C12.4
P0	WBGene00011821_cdf-2	P0	WBGene00045394_ZK813.7
P0	WBGene00011823_T18D3.6	P0	WBGene00050944_C14A11.9
P0	WBGene00012443_Y15E3A.4	P0	WBGene00196573_M163.16
P0	WBGene00012444_Y15E3A.5	P0	WBGene00198547_C44H4.10
P0	WBGene00013496_npr-40	P0	WBGene00198748_M163.19
P0	WBGene00013866_cbs-1	P0	WBGene00219278_R09A8.9
P0	WBGene00014039_ZK662.2	P0	WBGene00219451_F52D2.12
P0	WBGene00014140_ZK899.1	P0	WBGene00303081_bus-8A
P0	WBGene00014213_ZK1073.1	P0	WBGene00304812_ZK380.6
P0	WBGene00014214_ZK1073.2	P0	WBGene00000002_aat-1
P0	WBGene00015117_B0294.1	P0	WBGene00000109_alh-3
P0	WBGene00015167_B0403.3	P0	WBGene00000122_aly-3
P0	WBGene00015172_B0410.3	P0	WBGene00000183_arf-5
P0	WBGene00015293_C01C4.3	P0	WBGene00000192_arl-8
P0	WBGene00015381_C03B1.13	P0	WBGene00000301_cav-1
P0	WBGene00015391_sdha-1	P0	WBGene00000547_clp-7
P0	WBGene00015492_lnp-1	P0	WBGene00000674_col-99
P0	WBGene00015623_C09B8.4	P0	WBGene00000680_col-106
P0	WBGene00015716_sox-4	P0	WBGene00000694_col-120
P0	WBGene00015776_dct-1	P0	WBGene00000695_col-121
P0	WBGene00015780_C14F11.4	P0	WBGene00000696_col-122
P0	WBGene00015800_C15H9.4	P0	WBGene00000700_col-126
P0	WBGene00016659_C45B2.2	P0	WBGene00000701_col-127
P0	WBGene00016714_C46F2.1	P0	WBGene00000865_cyb-1
P0	WBGene00016874_C52B11.5	P0	WBGene00000942_deb-1
P0	WBGene00016915_idpp-11	P0	WBGene00000964_dhp-2
P0	WBGene00016934_mboa-3	P0	WBGene00001051_cks-1
P0	WBGene00016997_cebp-1	P0	WBGene00001071_dpy-9
P0	WBGene00016998_D1005.4	P0	WBGene00001099_dsc-4
P0	WBGene00017048_D2021.4	P0	WBGene00001104_dsl-2
P0	WBGene00017108_cyp-43A1	P0	WBGene00001105_dsl-3
P0	WBGene00017244_apy-1	P0	WBGene00001165_efn-4
P0	WBGene00017478_cest-26	P0	WBGene00001186_egl-18
P0	WBGene00017515_F16F9.4	P0	WBGene00001249_elt-1
P0	WBGene00017667_ttr-37	P0	WBGene00001253_elt-6
P0	WBGene00017717_F22F4.4	P0	WBGene00001330_eps-8
P0	WBGene00017726_F22H10.2	P0	WBGene00001426_fkb-1
P0	WBGene00017864_pcca-1	P0	WBGene00001558_gdi-1
P0	WBGene00017865_F27D9.7	P0	WBGene00001562_lin-66
P0	WBGene00018026_idpp-5	P0	WBGene00001579_gex-2
P0	WBGene00018031_F35B3.4	P0	WBGene00001606_gln-5
P0	WBGene00018187_twf-2	P0	WBGene00001702_grd-13
P0	WBGene00018259_F41B4.3	P0	WBGene00001820_ham-1
P0	WBGene00018465_F45E1.4	P0	WBGene00001853_hil-2
P0	WBGene00018519_F46H5.3	P0	WBGene00001858_hil-7
P0	WBGene00018523_lact-1	P0	WBGene00001867_him-8
P0	WBGene00018533_F47B7.2	P0	WBGene00001999_hrpa-1
P0	WBGene00018566_F47E1.2	P0	WBGene00002117_ins-34
P0	WBGene00018591_npax-2	P0	WBGene00002130_inx-8
P0	WBGene00018701_pccb-1	P0	WBGene00002175_jac-1
P0	WBGene00018702_F52E4.5	P0	WBGene00002243_lad-2
P0	WBGene00018716_F52H2.4	P0	WBGene00002363_let-92
P0	WBGene00018724_F53A9.1	P0	WBGene00002827_let-653
P0	WBGene00018725_kreg-1	P0	WBGene00003077_lsm-3
P0	WBGene00018729_F53A9.6	P0	WBGene00003148_mbf-1
P0	WBGene00018730_F53A9.7	P0	WBGene00003150_mbk-2
P0	WBGene00018732_F53A9.9	P0	WBGene00003161_mdf-2
P0	WBGene00019211_H18N23.2	P0	WBGene00003595_ngn-1
P0	WBGene00019249_hrpa-2	P0	WBGene00003603_nhr-4
P0	WBGene00019404_K05B2.4	P0	WBGene00003633_nhr-43
P0	WBGene00019612_gpcp-1	P0	WBGene00003772_nlr-1
P0	WBGene00019656_slc-25A10	P0	WBGene00003932_pat-6
P0	WBGene00019732_M02D8.6	P0	WBGene00003955_pcn-1
P0	WBGene00019780_M60.4	P0	WBGene00003958_pcp-3
P0	WBGene00019781_M60.6	P0	WBGene00003976_pes-1
P0	WBGene00019782_M60.7	P0	WBGene00004052_parg-2
P0	WBGene00019827_mop-25.1	P0	WBGene00004112_pqn-22
P0	WBGene00019830_hrg-1	P0	WBGene00004140_ebax-1
P0	WBGene00020146_got-1.2	P0	WBGene00004339_rfc-3
P0	WBGene00020324_T07F12.4	P0	WBGene00004385_rnp-2
P0	WBGene00020335_ttr-30	P0	WBGene00004703_rsp-6
P0	WBGene00020421_chtb-3	P0	WBGene00004814_skr-8
P0	WBGene00020658_argn-1	P0	WBGene00004815_skr-9
P0	WBGene00020670_idpp-9	P0	WBGene00004816_skr-10
P0	WBGene00020766_T24C12.4	P0	WBGene00004818_skr-12
P0	WBGene00021048_W05H9.1	P0	WBGene00004819_skr-13
P0	WBGene00021050_W05H9.3	P0	WBGene00004822_skr-16
P0	WBGene00021060_dct-11	P0	WBGene00005003_spp-18
P0	WBGene00022417_smex-2	P0	WBGene00006466_tag-115
P0	WBGene00022499_set-30	P0	WBGene00006555_tbx-36
P0	WBGene00022515_ttr-48	P0	WBGene00006561_tcl-2
P0	WBGene00022745_ZK470.2	P0	WBGene00006745_unc-5
P0	WBGene00022747_ZK470.6	P0	WBGene00006769_unc-33
P0	WBGene00022823_ZK813.4	P0	WBGene00006869_vab-2
P0	WBGene00043983_C39D10.11	P0	WBGene00006914_vha-5
P0	WBGene00043988_AC8.10	P0	WBGene00006930_vit-6
P0	WBGene00044071_dhhc-14	P0	WBGene00007112_B0035.13
P0	WBGene00044683_C36E6.8	P0	WBGene00007196_B0513.4
P0	WBGene00044724_R02E4.3	P0	WBGene00007197_prdh-1
P0	WBGene00199134_R09F10.17	P0	WBGene00007203_best-1
P0	WBGene00201366_T01C8.10	P0	WBGene00007384_swt-3
P0	WBGene00202374_T01C8.11	P0	WBGene00007458_ule-4
P0	WBGene00219699_linc-22	P0	WBGene00007459_C08F11.12
P0	WBGene00271642_R106.8	P0	WBGene00007823_C30H6.5
P0	WBGene00284855_C04C11.25	P0	WBGene00007887_gadr-2
P0	WBGene00304788_C52B9.19	P0	WBGene00008113_C46C2.5
P0	WBGene00000019_abt-1	P0	WBGene00008196_C49C3.6
P0	WBGene00000224_atgp-1	P0	WBGene00008365_D1046.4
P0	WBGene00000256_bli-6	P0	WBGene00008485_ugt-43
P0	WBGene00000535_cpi-1	P0	WBGene00008488_F01D4.5
P0	WBGene00000546_clp-6	P0	WBGene00008510_lipl-7
P0	WBGene00000603_col-14	P0	WBGene00008534_NA
P0	WBGene00000611_col-34	P0	WBGene00008536_F02H6.3
P0	WBGene00000678_col-104	P0	WBGene00008537_NA
P0	WBGene00000681_col-107	P0	WBGene00008707_epic-1
P0	WBGene00000683_col-109	P0	WBGene00008720_F12F6.1
P0	WBGene00000685_col-111	P0	WBGene00008723_NA
P0	WBGene00000687_col-113	P0	WBGene00008760_F13E9.11
P0	WBGene00000692_col-118	P0	WBGene00008776_F13H10.5
P0	WBGene00000699_col-125	P0	WBGene00008966_NA
P0	WBGene00001074_dpy-13	P0	WBGene00008971_F20C5.6
P0	WBGene00001245_elo-7	P0	WBGene00009132_F25H8.2
P0	WBGene00001390_far-6	P0	WBGene00009133_bed-3
P0	WBGene00001393_fat-1	P0	WBGene00009156_clec-196
P0	WBGene00001394_fat-2	P0	WBGene00009212_atz-1
P0	WBGene00001398_fat-6	P0	WBGene00009215_thn-2
P0	WBGene00001411_fem-1	P0	WBGene00009518_clec-166
P0	WBGene00001452_flp-9	P0	WBGene00009526_clec-169
P0	WBGene00001460_flp-17	P0	WBGene00009546_fbxb-3
P0	WBGene00001476_fmo-1	P0	WBGene00009877_F49C12.7
P0	WBGene00001487_frk-1	P0	WBGene00009926_noah-2
P0	WBGene00001713_grl-4	P0	WBGene00010084_F55B11.2
P0	WBGene00001730_grl-21	P0	WBGene00010085_F55B11.3
P0	WBGene00001839_hdl-1	P0	WBGene00010123_F55G11.2
P0	WBGene00002012_hsp-12.3	P0	WBGene00010149_F56D5.5
P0	WBGene00002013_hsp-12.6	P0	WBGene00010234_ttr-50
P0	WBGene00002090_ins-7	P0	WBGene00010317_idh-1
P0	WBGene00002152_iars-1	P0	WBGene00010483_K01G12.3
P0	WBGene00002162_isp-1	P0	WBGene00010558_ptp-4
P0	WBGene00002187_kgb-1	P0	WBGene00010673_K08E7.5
P0	WBGene00002193_kin-5	P0	WBGene00010714_mam-3
P0	WBGene00002204_kin-21	P0	WBGene00010888_dlc-2
P0	WBGene00002206_kin-24	P0	WBGene00010951_M199.2
P0	WBGene00002208_kin-26	P0	WBGene00011124_sdz-27
P0	WBGene00002221_NA	P0	WBGene00011175_R09E10.5
P0	WBGene00002228_klp-18	P0	WBGene00011181_R09H10.3
P0	WBGene00002274_lec-11	P0	WBGene00011182_R09H10.5
P0	WBGene00002990_lin-1	P0	WBGene00011417_T04A11.2
P0	WBGene00003425_msp-10	P0	WBGene00011420_T04A11.5
P0	WBGene00003426_msp-19	P0	WBGene00011422_T04B2.3
P0	WBGene00003432_msp-36	P0	WBGene00011594_T07G12.3
P0	WBGene00003434_msp-38	P0	WBGene00011706_T11B7.1
P0	WBGene00003444_msp-51	P0	WBGene00011738_T12G3.2
P0	WBGene00003446_msp-53	P0	WBGene00011743_T13F2.2
P0	WBGene00003448_msp-55	P0	WBGene00012416_Y7A9A.1
P0	WBGene00003449_msp-56	P0	WBGene00012420_Y7A9D.1
P0	WBGene00003450_msp-57	P0	WBGene00012436_flh-3
P0	WBGene00003451_msp-58	P0	WBGene00012498_NA
P0	WBGene00003452_msp-59	P0	WBGene00012499_NA
P0	WBGene00003458_msp-65	P0	WBGene00012869_Y45F10A.7
P0	WBGene00003463_msp-76	P0	WBGene00012878_Y45F10C.2
P0	WBGene00003464_msp-77	P0	WBGene00012880_Y45F10C.4
P0	WBGene00003465_msp-78	P0	WBGene00013100_zip-7
P0	WBGene00003466_msp-79	P0	WBGene00013101_Y51H4A.5
P0	WBGene00003467_msp-81	P0	WBGene00013289_tag-273
P0	WBGene00003468_msp-113	P0	WBGene00013297_Y57G11B.5
P0	WBGene00003525_nas-6	P0	WBGene00013326_anoh-2
P0	WBGene00003527_nas-8	P0	WBGene00013418_Y65A5A.1
P0	WBGene00003533_nas-14	P0	WBGene00013453_fbxa-83
P0	WBGene00003606_nhr-7	P0	WBGene00013458_clc-8
P0	WBGene00003694_nhr-104	P0	WBGene00013461_Y67H2A.2
P0	WBGene00003695_nhr-105	P0	WBGene00013465_Y67H2A.10
P0	WBGene00003879_ora-1	P0	WBGene00013477_Y69E1A.5
P0	WBGene00004025_phy-2	P0	WBGene00013632_Y105C5A.1
P0	WBGene00004030_pin-2	P0	WBGene00013638_NA
P0	WBGene00004057_pmk-3	P0	WBGene00013652_NA
P0	WBGene00004061_pmp-4	P0	WBGene00013658_Y105C5B.19
P0	WBGene00004084_pph-2	P0	WBGene00013790_Y116A8C.10
P0	WBGene00004156_pqn-74	P0	WBGene00014009_lips-6
P0	WBGene00004169_pqn-89	P0	WBGene00014080_atg-4.2
P0	WBGene00004878_smf-3	P0	WBGene00014097_ZK829.9
P0	WBGene00004908_snf-9	P0	WBGene00014135_ZK896.4
P0	WBGene00004929_soc-2	P0	WBGene00014938_mdt-9
P0	WBGene00004972_spe-26	P0	WBGene00015037_B0212.3
P0	WBGene00006038_ssp-9	P0	WBGene00015050_clec-51
P0	WBGene00006039_ssp-10	P0	WBGene00015541_C06E7.4
P0	WBGene00006040_ssp-11	P0	WBGene00015620_C08G9.2
P0	WBGene00006050_ssq-1	P0	WBGene00016056_C24D10.5
P0	WBGene00006051_ssq-2	P0	WBGene00016084_cht-3
P0	WBGene00006052_ssq-3	P0	WBGene00016424_C34H4.1
P0	WBGene00006053_ssq-4	P0	WBGene00016425_C34H4.2
P0	WBGene00006056_sss-1	P0	WBGene00016434_C35B1.4
P0	WBGene00006409_hdl-2	P0	WBGene00016636_perm-2
P0	WBGene00006416_sams-5	P0	WBGene00016638_perm-4
P0	WBGene00006487_zipt-17	P0	WBGene00016639_C44B12.6
P0	WBGene00006527_tax-6	P0	WBGene00016671_C45G7.4
P0	WBGene00006663_twk-8	P0	WBGene00016762_ugt-24
P0	WBGene00006814_unc-82	P0	WBGene00017053_D2024.5
P0	WBGene00006949_wrt-3	P0	WBGene00017071_aagr-1
P0	WBGene00007222_gldi-10	P0	WBGene00017120_tctn-1
P0	WBGene00007305_ttbk-5	P0	WBGene00017481_F15B10.3
P0	WBGene00007306_C04G2.5	P0	WBGene00017484_F15E6.3
P0	WBGene00007307_spch-1	P0	WBGene00017487_F15E6.6
P0	WBGene00007308_nsph-3.2	P0	WBGene00017541_F17E9.4
P0	WBGene00007335_C05C12.1	P0	WBGene00017591_nspg-10
P0	WBGene00007337_C05C12.5	P0	WBGene00017592_F19C7.2
P0	WBGene00007446_mboa-4	P0	WBGene00017923_F29B9.8
P0	WBGene00007448_C08F8.6	P0	WBGene00017991_clec-180
P0	WBGene00007457_C08F11.10	P0	WBGene00018256_cutl-28
P0	WBGene00007461_NA	P0	WBGene00018547_clec-78
P0	WBGene00007505_pezo-1	P0	WBGene00018678_tdpo-1
P0	WBGene00007733_smz-1	P0	WBGene00018928_F56B3.2
P0	WBGene00007735_C25G4.8	P0	WBGene00018971_clec-67
P0	WBGene00007763_C27B7.6	P0	WBGene00019021_F57H12.6
P0	WBGene00007777_C27D8.1	P0	WBGene00019153_H04M03.3
P0	WBGene00007778_C27D8.2	P0	WBGene00019154_glf-1
P0	WBGene00007779_C27D8.3	P0	WBGene00019540_epic-2
P0	WBGene00007792_C28D4.4	P0	WBGene00019661_K11H12.5
P0	WBGene00007793_C28D4.5	P0	WBGene00019663_K11H12.7
P0	WBGene00007794_C28D4.7	P0	WBGene00019723_fbxc-47
P0	WBGene00007824_dlat-2	P0	WBGene00019724_M02B7.2
P0	WBGene00007867_C32H11.4	P0	WBGene00019788_M116.1
P0	WBGene00007868_srlf-4	P0	WBGene00019791_sdz-25
P0	WBGene00007885_ugt-21	P0	WBGene00019947_htz-1
P0	WBGene00007898_C33D9.3	P0	WBGene00019952_fbxb-74
P0	WBGene00007987_C36H8.1	P0	WBGene00019956_fbxb-75
P0	WBGene00008074_nkb-2	P0	WBGene00020004_R11E3.2
P0	WBGene00008124_C47A4.3	P0	WBGene00020006_set-15
P0	WBGene00008152_C47E12.9	P0	WBGene00020235_T05A12.4
P0	WBGene00008192_NA	P0	WBGene00020433_T11F8.1
P0	WBGene00008199_C49C3.9	P0	WBGene00020688_cest-6
P0	WBGene00008487_NA	P0	WBGene00020833_T26C12.3
P0	WBGene00008490_F01D4.8	P0	WBGene00020976_oac-51
P0	WBGene00008508_F01G10.5	P0	WBGene00021087_W08E12.6
P0	WBGene00008538_sqrd-1	P0	WBGene00021155_Y4C6B.1
P0	WBGene00008581_acl-13	P0	WBGene00021160_gba-4
P0	WBGene00008583_ugt-65	P0	WBGene00021362_fmil-1
P0	WBGene00008730_F13B12.2	P0	WBGene00021372_ugt-45
P0	WBGene00008731_F13B12.3	P0	WBGene00021376_blos-7
P0	WBGene00008732_F13B12.4	P0	WBGene00021403_Y38C1AB.1
P0	WBGene00008772_irld-4	P0	WBGene00021505_Y41D4A.3
P0	WBGene00008950_wht-5	P0	WBGene00021513_Y41D4B.6
P0	WBGene00008967_F20B10.3	P0	WBGene00021516_Y41D4B.14
P0	WBGene00009008_F21D5.3	P0	WBGene00021520_NA
P0	WBGene00009039_F22B3.8	P0	WBGene00021525_cpg-24
P0	WBGene00009185_pei-1	P0	WBGene00021542_Y43B11AL.1
P0	WBGene00009321_F32B6.4	P0	WBGene00021543_Y43B11AR.1
P0	WBGene00009492_F36H1.3	P0	WBGene00021868_atln-1
P0	WBGene00009547_F38H4.3	P0	WBGene00021922_atg-3
P0	WBGene00009548_F38H4.4	P0	WBGene00021950_cutl-26
P0	WBGene00009549_F38H4.5	P0	WBGene00022012_Y59H11AR.4
P0	WBGene00009550_F38H4.6	P0	WBGene00022060_dmd-9
P0	WBGene00009680_msd-1	P0	WBGene00022099_Y69A2AR.28
P0	WBGene00009681_gipc-2	P0	WBGene00022100_Y69A2AR.31
P0	WBGene00009682_msd-2	P0	WBGene00022232_exos-2
P0	WBGene00009684_msd-3	P0	WBGene00022245_acp-6
P0	WBGene00009685_F44D12.8	P0	WBGene00022246_acp-7
P0	WBGene00009876_F49C12.6	P0	WBGene00022680_ZK180.6
P0	WBGene00009884_F49C12.15	P0	WBGene00022727_prkl-1
P0	WBGene00009956_F53B2.5	P0	WBGene00022774_swsn-6
P0	WBGene00010046_F54D1.1	P0	WBGene00044001_C09G4.4
P0	WBGene00010047_F54D1.6	P0	WBGene00044073_tag-244
P0	WBGene00010128_F55G11.8	P0	WBGene00044493_Y54G2A.50
P0	WBGene00010146_glb-19	P0	WBGene00044508_nsy-7
P0	WBGene00010148_F56D5.3	P0	WBGene00044989_dnbp-1
P0	WBGene00010241_F58D2.2	P0	WBGene00045038_ule-2
P0	WBGene00010348_H01G02.1	P0	WBGene00046150_21ur-4885
P0	WBGene00010373_H08M01.1	P0	WBGene00047837_21ur-5057
P0	WBGene00010435_pwp-1	P0	WBGene00165855_21ur-9235
P0	WBGene00010485_ant-1.3	P0	WBGene00166897_21ur-12640
P0	WBGene00010486_K01H12.4	P0	WBGene00167489_21ur-10602
P0	WBGene00010633_nspd-2	P0	WBGene00170252_21ur-14807
P0	WBGene00010634_K07F5.6	P0	WBGene00174893_21ur-10153
P0	WBGene00010658_K08D8.4	P0	WBGene00194651_C33D9.13
P0	WBGene00010679_K08F4.5	P0	WBGene00197936_Y73B6BL.275
P0	WBGene00010712_K09B11.5	P0	WBGene00206380_C42D4.18
P0	WBGene00010829_M02B1.4	P0	WBGene00219715_anr-18
P0	WBGene00010883_M7.7	P0	WBGene00220211_Y76B12C.11
P0	WBGene00010890_ddb-1	P0	WBGene00235267_Y77E11A.23
P0	WBGene00010920_M117.4	P0	WBGene00235268_Y54G2A.76
P0	WBGene00011122_cpt-2	P0	WBGene00235391_F38A5.22
P0	WBGene00011128_adk-1	P0	WBGene00302964_Y62E10A.23
P0	WBGene00011171_R09E10.1	P0	WBGene00000106_alg-2
P0	WBGene00011173_acs-18	P0	WBGene00000170_aqp-2
P0	WBGene00011176_R09E10.6	P0	WBGene00000289_cam-1
P0	WBGene00011241_mpz-5	P0	WBGene00000411_cdl-1
P0	WBGene00011290_R102.3	P0	WBGene00000472_cey-1
P0	WBGene00011293_R102.6	P0	WBGene00000609_col-20
P0	WBGene00011297_R102.10	P0	WBGene00000650_col-74
P0	WBGene00011337_T01G1.2	P0	WBGene00000652_col-76
P0	WBGene00011423_ipla-7	P0	WBGene00000656_col-80
P0	WBGene00011482_pigk-1	P0	WBGene00000657_col-81
P0	WBGene00011718_T11G6.3	P0	WBGene00000660_col-85
P0	WBGene00011748_NA	P0	WBGene00000778_cpn-2
P0	WBGene00011777_T14G10.8	P0	WBGene00000870_cyd-1
P0	WBGene00011857_coa-4	P0	WBGene00000914_daf-19
P0	WBGene00011910_alg-3	P0	WBGene00000928_dao-2
P0	WBGene00011911_T22B3.3	P0	WBGene00000935_daz-1
P0	WBGene00011949_idpp-7	P0	WBGene00000995_die-1
P0	WBGene00011951_T23F6.3	P0	WBGene00001031_dnj-13
P0	WBGene00012008_T25B9.2	P0	WBGene00001041_dnj-23
P0	WBGene00012010_T25B9.4	P0	WBGene00001064_dpy-2
P0	WBGene00012011_T25B9.5	P0	WBGene00001072_dpy-10
P0	WBGene00012012_T25B9.6	P0	WBGene00001207_egl-43
P0	WBGene00012013_ugt-54	P0	WBGene00001776_gst-28
P0	WBGene00012087_T27E7.1	P0	WBGene00001787_gst-39
P0	WBGene00012118_grsp-2	P0	WBGene00001950_hlh-3
P0	WBGene00012120_T28C6.5	P0	WBGene00001958_hlh-14
P0	WBGene00012130_slc-17.4	P0	WBGene00001971_hmg-1.1
P0	WBGene00012131_T28F3.5	P0	WBGene00001976_hmg-11
P0	WBGene00012169_ttbk-4	P0	WBGene00002068_ify-1
P0	WBGene00012172_W01B6.5	P0	WBGene00002997_lin-8
P0	WBGene00012173_W01B6.6	P0	WBGene00003012_lin-26
P0	WBGene00012189_NA	P0	WBGene00003228_mex-1
P0	WBGene00012191_W02A2.8	P0	WBGene00003231_mex-6
P0	WBGene00012423_Y10G11A.1	P0	WBGene00003246_mig-14
P0	WBGene00012434_Y11D7A.10	P0	WBGene00003618_nhr-19
P0	WBGene00012637_ttbk-8.1	P0	WBGene00003813_nrf-6
P0	WBGene00012638_Y38H8A.4	P0	WBGene00003888_osm-8
P0	WBGene00012781_nspd-7	P0	WBGene00003939_pax-3
P0	WBGene00012785_Y43C5B.2	P0	WBGene00003983_pes-10
P0	WBGene00012786_Y43C5B.3	P0	WBGene00004048_plx-2
P0	WBGene00013107_Y51H4A.13	P0	WBGene00004120_pqn-32
P0	WBGene00013109_Y51H4A.15	P0	WBGene00004155_pqn-73
P0	WBGene00013290_Y57G11A.2	P0	WBGene00004215_ptp-3
P0	WBGene00013295_Y57G11B.2	P0	WBGene00004227_ptr-13
P0	WBGene00013296_Y57G11B.3	P0	WBGene00004334_ref-1
P0	WBGene00013299_irld-18	P0	WBGene00004698_rsp-1
P0	WBGene00013303_Y57G11C.5	P0	WBGene00004701_rsp-4
P0	WBGene00013304_ptp-5.2	P0	WBGene00004896_smu-2
P0	WBGene00013310_Y57G11C.14	P0	WBGene00005552_sri-40
P0	WBGene00013318_Y57G11C.23	P0	WBGene00006476_rhgf-2
P0	WBGene00013331_Y57G11C.42	P0	WBGene00006605_tra-2
P0	WBGene00013452_Y67A10A.3	P0	WBGene00006619_try-1
P0	WBGene00013464_Y67H2A.7	P0	WBGene00006787_unc-52
P0	WBGene00013473_Y69E1A.1	P0	WBGene00006868_vab-1
P0	WBGene00013474_nsph-3.1	P0	WBGene00006947_wrt-1
P0	WBGene00013475_Y69E1A.3	P0	WBGene00006956_wrt-10
P0	WBGene00013476_Y69E1A.4	P0	WBGene00006999_zyx-1
P0	WBGene00013478_Y69E1A.8	P0	WBGene00007012_mdt-4
P0	WBGene00013515_Y73F4A.2	P0	WBGene00007193_B0491.6
P0	WBGene00013520_best-21	P0	WBGene00007225_C01G6.3
P0	WBGene00013523_Y73F8A.14	P0	WBGene00007315_C04H5.7
P0	WBGene00013524_Y73F8A.15	P0	WBGene00007341_C05D12.4
P0	WBGene00013526_Y73F8A.20	P0	WBGene00007353_txt-13
P0	WBGene00013633_Y105C5A.8	P0	WBGene00007417_ceh-58
P0	WBGene00013650_Y105C5B.9	P0	WBGene00007474_C08H9.15
P0	WBGene00013651_Y105C5B.11	P0	WBGene00007479_C09F9.2
P0	WBGene00013656_Y105C5B.17	P0	WBGene00007481_NA
P0	WBGene00013657_Y105C5B.18	P0	WBGene00007490_mks-5
P0	WBGene00013662_Y105C5B.25	P0	WBGene00008138_C47D12.4
P0	WBGene00013785_nep-23	P0	WBGene00008456_eral-1
P0	WBGene00013800_Y116A8C.23	P0	WBGene00008494_F01D5.3
P0	WBGene00013801_Y116A8C.24	P0	WBGene00008548_F07A11.5
P0	WBGene00013809_Y116A8C.33	P0	WBGene00008563_F07H5.13
P0	WBGene00013811_Y116A8C.38	P0	WBGene00008641_pch-2
P0	WBGene00013858_ssp-34	P0	WBGene00008838_F15A4.2
P0	WBGene00013999_phyh-1	P0	WBGene00008844_F15A4.10
P0	WBGene00014001_pyk-2	P0	WBGene00008929_F18A11.2
P0	WBGene00014003_ZK593.3	P0	WBGene00008964_mltn-9
P0	WBGene00014005_NA	P0	WBGene00009202_aptf-4
P0	WBGene00014007_ZK596.2	P0	WBGene00009311_mltn-1
P0	WBGene00014081_ipmk-1	P0	WBGene00009364_wbp-11
P0	WBGene00014082_ZK795.2	P0	WBGene00009658_pap-3
P0	WBGene00014085_ZK809.1	P0	WBGene00009659_F43G6.7
P0	WBGene00014092_ZK822.5	P0	WBGene00009778_F46C5.1
P0	WBGene00014093_ZK829.1	P0	WBGene00009897_skpo-1
P0	WBGene00014095_gdh-1	P0	WBGene00009899_efl-3
P0	WBGene00014240_htas-1	P0	WBGene00009902_drd-1
P0	WBGene00014241_ZK1251.3	P0	WBGene00009904_F49E12.12
P0	WBGene00014665_NA	P0	WBGene00010051_F54D5.5
P0	WBGene00014669_zipt-2.1	P0	WBGene00010196_F57C2.4
P0	WBGene00015048_faah-2	P0	WBGene00010267_lips-9
P0	WBGene00015049_B0218.5	P0	WBGene00010491_K02B7.3
P0	WBGene00015051_B0218.7	P0	WBGene00010550_K04B12.2
P0	WBGene00015097_B0273.1	P0	WBGene00010893_cutl-9
P0	WBGene00015202_B0478.3	P0	WBGene00010898_nphp-1
P0	WBGene00015248_mai-2	P0	WBGene00011038_R05H5.3
P0	WBGene00015250_B0546.3	P0	WBGene00011049_sdz-26
P0	WBGene00015305_C01G5.3	P0	WBGene00011167_chil-23
P0	WBGene00015306_C01G5.4	P0	WBGene00011272_dtmk-1
P0	WBGene00015326_ivd-1	P0	WBGene00011509_T05H10.4
P0	WBGene00015331_C02B10.6	P0	WBGene00011760_gldi-7
P0	WBGene00015511_C06A6.7	P0	WBGene00011923_chhy-1
P0	WBGene00015572_C07G1.6	P0	WBGene00011977_T24B8.3
P0	WBGene00015619_C08G9.1	P0	WBGene00012032_T26C5.2
P0	WBGene00015627_C09B9.2	P0	WBGene00012187_rpb-11
P0	WBGene00015629_C09B9.4	P0	WBGene00012188_W01G7.4
P0	WBGene00015630_C09B9.7	P0	WBGene00012198_citk-1
P0	WBGene00015680_egal-1	P0	WBGene00012199_mltn-3
P0	WBGene00015929_C17H12.3	P0	WBGene00012582_clec-8
P0	WBGene00015930_cest-4	P0	WBGene00012723_Y39G8B.2
P0	WBGene00015931_C17H12.5	P0	WBGene00012841_Y43F11A.1
P0	WBGene00015933_C17H12.8	P0	WBGene00012844_Y43F11A.4
P0	WBGene00015937_C17H12.12	P0	WBGene00012899_Y46G5A.7
P0	WBGene00015994_C18H7.4	P0	WBGene00012900_Y46G5A.8
P0	WBGene00015997_C18H7.7	P0	WBGene00012916_Y46G5A.28
P0	WBGene00016053_ptp-5.1	P0	WBGene00013008_clec-146
P0	WBGene00016054_C24D10.2	P0	WBGene00013086_arrd-2
P0	WBGene00016058_nspd-3	P0	WBGene00013096_mcd-1
P0	WBGene00016085_C25A8.5	P0	WBGene00013145_cutl-2
P0	WBGene00016125_C26B2.2	P0	WBGene00013171_Y53F4B.25
P0	WBGene00016181_C28C12.11	P0	WBGene00013189_Y54E2A.4
P0	WBGene00016286_C31H1.1	P0	WBGene00013254_tag-276
P0	WBGene00016288_C31H1.5	P0	WBGene00013263_txdc-12.1
P0	WBGene00016379_C33H5.13	P0	WBGene00013278_Y57A10B.6
P0	WBGene00016382_C33H5.16	P0	WBGene00013852_hhat-1
P0	WBGene00016398_C34D4.2	P0	WBGene00014052_ZK669.2
P0	WBGene00016399_C34D4.3	P0	WBGene00014057_ZK673.1
P0	WBGene00016405_hecd-1	P0	WBGene00014159_arrd-4
P0	WBGene00016435_C35B1.5	P0	WBGene00014251_gstk-1
P0	WBGene00016541_ttbk-8.2	P0	WBGene00014256_ZK1320.7
P0	WBGene00016587_C42C1.9	P0	WBGene00014262_ZK1321.4
P0	WBGene00016589_ltah-1.1	P0	WBGene00014814_NA
P0	WBGene00016596_C42D4.3	P0	WBGene00015063_B0228.6
P0	WBGene00016612_C43G2.3	P0	WBGene00015112_B0281.5
P0	WBGene00016646_fbxc-5	P0	WBGene00015200_lido-13
P0	WBGene00016649_fbxc-1	P0	WBGene00015207_luc-7L
P0	WBGene00016698_C46A5.1	P0	WBGene00015298_rml-4
P0	WBGene00016702_C46A5.6	P0	WBGene00015403_clec-10
P0	WBGene00016739_pitr-1	P0	WBGene00015569_C07D10.5
P0	WBGene00016760_C49A9.6	P0	WBGene00015607_fbxb-13
P0	WBGene00016763_C49A9.9	P0	WBGene00015610_C08F1.6
P0	WBGene00016765_C49C8.1	P0	WBGene00015613_C08F1.10
P0	WBGene00016766_C49C8.2	P0	WBGene00015645_lips-7
P0	WBGene00016797_C50A2.3	P0	WBGene00015646_mlt-10
P0	WBGene00016877_C52D10.3	P0	WBGene00015913_C17F4.7
P0	WBGene00016953_C55C3.3	P0	WBGene00016071_C24H12.1
P0	WBGene00016954_C55C3.4	P0	WBGene00016173_fust-1
P0	WBGene00016958_ilys-4	P0	WBGene00016295_fbxc-40
P0	WBGene00017054_gstk-2	P0	WBGene00016303_fbxc-32
P0	WBGene00017073_D2096.6	P0	WBGene00016307_fbxc-18
P0	WBGene00017074_D2096.7	P0	WBGene00016309_sdz-4
P0	WBGene00017075_nap-1	P0	WBGene00016313_set-4
P0	WBGene00017112_E03H12.5	P0	WBGene00016359_fbxb-88
P0	WBGene00017114_E03H12.7	P0	WBGene00016546_C40A11.3
P0	WBGene00017121_cyc-2.1	P0	WBGene00016547_C40A11.4
P0	WBGene00017480_nstp-2	P0	WBGene00016573_lido-12
P0	WBGene00017542_F17E9.5	P0	WBGene00016575_lido-10
P0	WBGene00017901_igeg-1	P0	WBGene00016576_lido-9
P0	WBGene00017902_F28E10.4	P0	WBGene00016578_sdz-5
P0	WBGene00017921_F29B9.5	P0	WBGene00016627_C44B7.5
P0	WBGene00017928_tut-1	P0	WBGene00016710_fbxc-52
P0	WBGene00018068_F35H10.2	P0	WBGene00016974_lron-15
P0	WBGene00018081_F36A4.2	P0	WBGene00017134_EEED8.3
P0	WBGene00018082_F36A4.3	P0	WBGene00017135_EEED8.4
P0	WBGene00018083_F36A4.4	P0	WBGene00017140_EEED8.12
P0	WBGene00018119_F36H12.3	P0	WBGene00017142_EEED8.14
P0	WBGene00018122_ttbk-2.1	P0	WBGene00017143_EEED8.15
P0	WBGene00018123_F36H12.9	P0	WBGene00017147_EGAP2.1
P0	WBGene00018124_F36H12.10	P0	WBGene00017253_sdz-9
P0	WBGene00018125_NA	P0	WBGene00017326_dmd-5
P0	WBGene00018127_NA	P0	WBGene00017436_F13H8.3
P0	WBGene00018143_oac-23	P0	WBGene00017438_F13H8.5
P0	WBGene00018314_F41H10.1	P0	WBGene00017560_F18C5.5
P0	WBGene00018318_F41H10.5	P0	WBGene00017583_F19B10.1
P0	WBGene00018328_F42A6.6	P0	WBGene00017584_F19B10.2
P0	WBGene00018332_F42A9.3	P0	WBGene00017683_rbbp-5
P0	WBGene00018336_F42A9.7	P0	WBGene00017911_fbxb-106
P0	WBGene00018347_F42C5.5	P0	WBGene00017954_F31E8.4
P0	WBGene00018359_F42G8.8	P0	WBGene00018041_F35D2.3
P0	WBGene00018360_irld-8	P0	WBGene00018042_mks-3
P0	WBGene00018471_F45E4.6	P0	WBGene00018051_che-10
P0	WBGene00018548_clec-79	P0	WBGene00018103_F36H5.4
P0	WBGene00018638_F49E8.7	P0	WBGene00018252_F40H3.6
P0	WBGene00018926_F56A11.6	P0	WBGene00018355_ceh-86
P0	WBGene00018930_F56B3.6	P0	WBGene00018386_enri-1
P0	WBGene00019020_F57H12.5	P0	WBGene00018437_btb-8
P0	WBGene00019060_acox-3	P0	WBGene00018438_btb-6
P0	WBGene00019073_fbxc-3	P0	WBGene00018456_fbxc-39
P0	WBGene00019151_pck-3	P0	WBGene00018746_fbxb-103
P0	WBGene00019165_mpz-4	P0	WBGene00018766_F53G2.1
P0	WBGene00019166_tat-2	P0	WBGene00018969_F56D3.1
P0	WBGene00019215_H20E11.3	P0	WBGene00019035_fbxb-26
P0	WBGene00019229_ipla-5	P0	WBGene00019277_sgcb-1
P0	WBGene00019255_H32C10.1	P0	WBGene00019278_NA
P0	WBGene00019257_dhhc-13	P0	WBGene00019279_K01A2.4
P0	WBGene00019298_pnp-1	P0	WBGene00019282_mps-2
P0	WBGene00019506_K07H8.5	P0	WBGene00019310_NA
P0	WBGene00019515_ugt-19	P0	WBGene00019313_btb-10
P0	WBGene00019530_scrm-8	P0	WBGene00019415_K05F6.4
P0	WBGene00019531_scrm-5	P0	WBGene00019418_fbxb-54
P0	WBGene00019664_K11H12.8	P0	WBGene00019426_cutl-16
P0	WBGene00019718_M01H9.2	P0	WBGene00019511_lido-8
P0	WBGene00019719_M01H9.3	P0	WBGene00019591_fbxc-25
P0	WBGene00019721_M01H9.5	P0	WBGene00019606_clec-88
P0	WBGene00019772_M04G7.1	P0	WBGene00019687_K12H6.7
P0	WBGene00019773_M04G7.2	P0	WBGene00019700_btb-11
P0	WBGene00019783_M70.1	P0	WBGene00019703_fbxb-41
P0	WBGene00019785_M70.3	P0	WBGene00019704_fbxb-40
P0	WBGene00019949_R08C7.5	P0	WBGene00019794_M151.2
P0	WBGene00019950_clec-175	P0	WBGene00019799_M151.7
P0	WBGene00019951_R08C7.8	P0	WBGene00019895_aagr-2
P0	WBGene00020003_R11E3.1	P0	WBGene00019905_R05G9.3
P0	WBGene00020042_R13A1.3	P0	WBGene00019917_clec-43
P0	WBGene00020070_rmd-6	P0	WBGene00019918_fbxc-36
P0	WBGene00020071_ttbk-2.2	P0	WBGene00019921_fbxc-34
P0	WBGene00020072_R13H9.6	P0	WBGene00019922_fbxc-28
P0	WBGene00020084_R105.1	P0	WBGene00019923_fbxc-29
P0	WBGene00020139_eppl-1	P0	WBGene00019927_fbxc-24
P0	WBGene00020140_ant-1.4	P0	WBGene00020025_R12C12.5
P0	WBGene00020289_T06C10.3	P0	WBGene00020073_sdz-28
P0	WBGene00020297_nog-1	P0	WBGene00020081_NA
P0	WBGene00020353_T08B6.4	P0	WBGene00020149_T01D1.4
P0	WBGene00020356_T08B6.9	P0	WBGene00020163_T02G5.3
P0	WBGene00020435_T11F8.4	P0	WBGene00020170_T02G5.14
P0	WBGene00020679_ogdh-1	P0	WBGene00020205_arrd-1
P0	WBGene00020905_T28H11.7	P0	WBGene00020207_T04B8.5
P0	WBGene00020906_T28H11.8	P0	WBGene00020220_clec-140
P0	WBGene00020974_W03B1.5	P0	WBGene00020311_T07D3.9
P0	WBGene00020978_W03B1.9	P0	WBGene00020361_fbxc-19
P0	WBGene00020992_NA	P0	WBGene00020368_ast-1
P0	WBGene00020995_W03F8.6	P0	WBGene00020408_T10D4.6
P0	WBGene00021010_W03G1.2	P0	WBGene00020471_pho-14
P0	WBGene00021083_W08E12.2	P0	WBGene00020475_sut-1
P0	WBGene00021084_idpp-12	P0	WBGene00020537_fbxb-37
P0	WBGene00021085_W08E12.4	P0	WBGene00020576_T19D12.1
P0	WBGene00021086_W08E12.5	P0	WBGene00020579_T19D12.4
P0	WBGene00021089_W08E12.8	P0	WBGene00020581_T19D12.6
P0	WBGene00021121_W09G12.7	P0	WBGene00020836_lgc-34
P0	WBGene00021151_NA	P0	WBGene00020897_del-10
P0	WBGene00021156_Y4C6B.2	P0	WBGene00021053_gadr-4
P0	WBGene00021287_Y24D9B.1	P0	WBGene00021095_mlt-8
P0	WBGene00021358_Y37E11AL.2	P0	WBGene00021186_Y9D1A.1
P0	WBGene00021370_nape-2	P0	WBGene00021187_NA
P0	WBGene00021377_Y37E11B.5	P0	WBGene00021190_Y14H12A.1
P0	WBGene00021379_Y37E11B.7	P0	WBGene00021293_Y25C1A.6
P0	WBGene00021381_Y37E11B.10	P0	WBGene00021299_Y27F2A.8
P0	WBGene00021398_Y38C1AA.7	P0	WBGene00021576_fbxc-51
P0	WBGene00021430_Y38F2AR.12	P0	WBGene00021719_fbxb-104
P0	WBGene00021579_clec-73	P0	WBGene00021725_bath-9
P0	WBGene00021871_dml-1	P0	WBGene00021781_Y51H7C.3
P0	WBGene00021878_Y54G2A.13	P0	WBGene00021985_Y59C2A.2
P0	WBGene00021880_Y54G2A.15	P0	WBGene00022557_fbxb-15
P0	WBGene00021889_NA	P0	WBGene00022669_ZK177.1
P0	WBGene00021894_Y54G2A.32	P0	WBGene00022741_ZK430.5
P0	WBGene00021927_abhd-14	P0	WBGene00022887_ZK1290.5
P0	WBGene00021935_mrpl-46	P0	WBGene00044383_T05A7.11
P0	WBGene00021936_zipt-15	P0	WBGene00044417_C08F1.11
P0	WBGene00021948_kvs-5	P0	WBGene00044439_NA
P0	WBGene00021993_nsph-4.2	P0	WBGene00044665_F59A6.12
P0	WBGene00021994_Y59E9AL.4	P0	WBGene00044692_fbxb-91
P0	WBGene00021996_cylc-1	P0	WBGene00044693_fbxb-92
P0	WBGene00021997_Y59E9AR.1	P0	WBGene00044694_fbxb-90
P0	WBGene00021998_Y59E9AR.2	P0	WBGene00044697_poml-4
P0	WBGene00022002_Y59E9AR.7	P0	WBGene00045407_T07D4.5
P0	WBGene00022003_Y59E9AR.8	P0	WBGene00077453_Y62F5A.12
P0	WBGene00022005_Y59H11AM.1	P0	WBGene00167037_21ur-14806
P0	WBGene00022006_mpst-5	P0	WBGene00206519_F36H5.13
P0	WBGene00022007_mpst-6	P0	WBGene00206521_T02G5.15
P0	WBGene00022047_Y66H1A.5	P0	WBGene00269388_F45C12.17
P0	WBGene00022048_fln-1	P0	WBGene00271415_T05A7.13
P0	WBGene00022079_NA	P0	WBGene00302993_T14B4.19
P0	WBGene00022089_Y69A2AR.18	P0	WBGene00306078_NA
P0	WBGene00022090_Y69A2AR.19	P0	WBGene00000140_anc-1
P0	WBGene00022228_Y73B6A.1	P0	WBGene00000177_aqp-9
P0	WBGene00022307_nadk-1	P0	WBGene00000413_cdt-1
P0	WBGene00022378_Y94H6A.5	P0	WBGene00000431_ceh-6
P0	WBGene00022382_Y94H6A.10	P0	WBGene00000469_ces-2
P0	WBGene00022608_madf-9	P0	WBGene00000493_che-14
P0	WBGene00022621_ZC477.7	P0	WBGene00000527_cle-1
P0	WBGene00022705_ZK354.2	P0	WBGene00000596_col-7
P0	WBGene00022707_ZK354.6	P0	WBGene00001045_dnj-27
P0	WBGene00022709_ZK354.8	P0	WBGene00001048_dnj-30
P0	WBGene00022778_ZK616.8	P0	WBGene00001131_dys-1
P0	WBGene00023424_C53D6.10	P0	WBGene00001147_eat-18
P0	WBGene00043147_nspd-6	P0	WBGene00001365_exc-4
P0	WBGene00043743_nsph-4.1	P0	WBGene00001377_eya-1
P0	WBGene00044025_T01G1.4	P0	WBGene00001430_fkb-5
P0	WBGene00044107_chca-1	P0	WBGene00001648_goa-1
P0	WBGene00044241_C53D6.11	P0	WBGene00001682_gpc-2
P0	WBGene00044280_W02A2.9	P0	WBGene00001942_his-68
P0	WBGene00044475_F56D6.13	P0	WBGene00001949_hlh-2
P0	WBGene00044509_K07H8.12	P0	WBGene00002000_hrpr-1
P0	WBGene00044650_Y71G10AR.4	P0	WBGene00002040_hum-7
P0	WBGene00044757_Y55F3BR.11	P0	WBGene00002181_kal-1
P0	WBGene00044977_F56C4.4	P0	WBGene00002248_lam-3
P0	WBGene00045036_K08E4.7	P0	WBGene00002257_lbp-5
P0	WBGene00045183_T28C6.10	P0	WBGene00002393_lpr-1
P0	WBGene00045207_srlf-12	P0	WBGene00002696_let-504
P0	WBGene00045397_Y54G2A.52	P0	WBGene00002977_lev-10
P0	WBGene00171581_21ur-14945	P0	WBGene00002999_lin-10
P0	WBGene00194658_R09E10.13	P0	WBGene00003083_lst-1
P0	WBGene00194673_ZK593.11	P0	WBGene00003111_mab-20
P0	WBGene00194816_ZK616.61	P0	WBGene00003172_mec-8
P0	WBGene00194914_F44D12.16	P0	WBGene00003516_nab-1
P0	WBGene00195043_Y57G11C.1135	P0	WBGene00003601_nhr-2
P0	WBGene00219423_C23H5.15	P0	WBGene00003977_pes-2.1
P0	WBGene00219764_anr-47	P0	WBGene00004077_pop-1
P0	WBGene00219908_F20C5.10	P0	WBGene00004224_ptr-10
P0	WBGene00220005_K04D7.17	P0	WBGene00004225_ptr-11
P0	WBGene00235281_NA	P0	WBGene00004237_ptr-23
P0	WBGene00235383_ZK616.65	P0	WBGene00004312_rba-1
P0	WBGene00255375_F08B4.8	P0	WBGene00004567_rrn-2.1
P0	WBGene00255426_C04G2.14	P0	WBGene00004771_sem-2
P0	WBGene00271640_Y66H1A.9	P0	WBGene00004887_smn-1
P0	WBGene00000034_abu-11	P0	WBGene00004888_smo-1
P0	WBGene00000114_alh-8	P0	WBGene00004900_snf-1
P0	WBGene00000188_arl-3	P0	WBGene00004915_snr-2
P0	WBGene00000240_pah-1	P0	WBGene00004920_snr-7
P0	WBGene00000286_cal-2	P0	WBGene00005077_src-1
P0	WBGene00000379_cct-4	P0	WBGene00006324_sup-17
P0	WBGene00000389_cdc-25.4	P0	WBGene00006394_taf-11.2
P0	WBGene00000616_col-39	P0	WBGene00006508_tns-1
P0	WBGene00000771_cpb-2	P0	WBGene00006528_tba-1
P0	WBGene00001230_eif-3.G	P0	WBGene00006593_tol-1
P0	WBGene00001371_exl-1	P0	WBGene00006726_ubl-5
P0	WBGene00001401_fbf-1	P0	WBGene00006771_tln-1
P0	WBGene00001424_fis-1	P0	WBGene00006773_unc-37
P0	WBGene00001447_flp-4	P0	WBGene00006797_unc-63
P0	WBGene00001522_gbh-1	P0	WBGene00006824_unc-95
P0	WBGene00001538_gcy-12	P0	WBGene00006844_unc-120
P0	WBGene00001615_glr-4	P0	WBGene00006902_vet-6
P0	WBGene00001883_his-9	P0	WBGene00007053_chd-7
P0	WBGene00001884_his-10	P0	WBGene00007217_tads-1
P0	WBGene00001885_his-11	P0	WBGene00007600_C15C6.1
P0	WBGene00001886_his-12	P0	WBGene00007642_C17E4.2
P0	WBGene00001887_his-13	P0	WBGene00007709_clec-87
P0	WBGene00001888_his-14	P0	WBGene00007985_swah-1
P0	WBGene00001889_his-15	P0	WBGene00008157_C47F8.1
P0	WBGene00001899_his-25	P0	WBGene00008440_DY3.8
P0	WBGene00001900_his-26	P0	WBGene00008695_F11C3.1
P0	WBGene00001918_his-44	P0	WBGene00008779_F14B4.1
P0	WBGene00002120_ins-37	P0	WBGene00008782_sdz-14
P0	WBGene00002227_klp-17	P0	WBGene00008784_F14B6.3
P0	WBGene00002262_ldh-1	P0	WBGene00009158_F26E4.3
P0	WBGene00002497_let-268	P0	WBGene00009188_lsy-22
P0	WBGene00003015_lin-29	P0	WBGene00009260_calm-1
P0	WBGene00003402_mpk-2	P0	WBGene00009304_eva-1
P0	WBGene00003424_msp-3	P0	WBGene00009361_F33E2.5
P0	WBGene00003429_msp-31	P0	WBGene00009367_F33H2.3
P0	WBGene00003431_msp-33	P0	WBGene00009370_set-10
P0	WBGene00003435_msp-40	P0	WBGene00009508_row-1
P0	WBGene00003437_NA	P0	WBGene00009553_hinf-1
P0	WBGene00003438_msp-45	P0	WBGene00009559_mtx-1
P0	WBGene00003442_msp-49	P0	WBGene00009696_F44F1.4
P0	WBGene00003443_msp-50	P0	WBGene00009697_NA
P0	WBGene00003456_msp-63	P0	WBGene00009698_F44F1.6
P0	WBGene00003457_msp-64	P0	WBGene00009823_gadr-6
P0	WBGene00003460_NA	P0	WBGene00009825_F47G4.4
P0	WBGene00003469_msp-142	P0	WBGene00009939_ztf-11
P0	WBGene00003470_msp-152	P0	WBGene00010158_pes-2.2
P0	WBGene00003615_nhr-16	P0	WBGene00010159_wbp-4
P0	WBGene00003651_nhr-61	P0	WBGene00010495_K02B12.2
P0	WBGene00003678_nhr-88	P0	WBGene00010568_K04G2.10
P0	WBGene00003699_nhr-109	P0	WBGene00010583_K05C4.7
P0	WBGene00003831_nuo-1	P0	WBGene00010585_K05C4.9
P0	WBGene00003960_pcs-1	P0	WBGene00010587_sol-2
P0	WBGene00004017_phg-1	P0	WBGene00010609_dut-1
P0	WBGene00004023_pho-4	P0	WBGene00010613_K07A1.6
P0	WBGene00004038_plc-3	P0	WBGene00010738_K10D3.4
P0	WBGene00004059_pmp-2	P0	WBGene00010740_K10D3.6
P0	WBGene00004096_pqm-1	P0	WBGene00010808_sepa-1
P0	WBGene00004122_pqn-35	P0	WBGene00010872_plag-15
P0	WBGene00004174_abu-14	P0	WBGene00011029_abhd-11.2
P0	WBGene00004194_prx-5	P0	WBGene00011059_R06C1.4
P0	WBGene00004198_prx-13	P0	WBGene00011063_cpg-3
P0	WBGene00004259_pyr-1	P0	WBGene00011065_R06C7.6
P0	WBGene00004286_rab-39	P0	WBGene00011155_rbm-3.1
P0	WBGene00004903_NA	P0	WBGene00011231_R11A5.3
P0	WBGene00004904_snf-5	P0	WBGene00011345_dma-1
P0	WBGene00005013_jmjd-1.1	P0	WBGene00011388_T02G6.5
P0	WBGene00006495_cpna-1	P0	WBGene00011432_sdz-30
P0	WBGene00006497_tag-151	P0	WBGene00011434_T04D3.5
P0	WBGene00006601_tpi-1	P0	WBGene00011489_T05F1.2
P0	WBGene00006603_tps-2	P0	WBGene00011906_hsp-12.1
P0	WBGene00006636_tsp-10	P0	WBGene00012103_clec-12
P0	WBGene00006660_twk-5	P0	WBGene00012104_sygl-1
P0	WBGene00006739_ulp-4	P0	WBGene00012151_VH15N14R.1
P0	WBGene00006875_vab-9	P0	WBGene00012168_W01A8.6
P0	WBGene00006923_vhp-1	P0	WBGene00012211_ssp-37
P0	WBGene00007050_utp-20	P0	WBGene00012212_W02D9.6
P0	WBGene00007080_sfxn-1.1	P0	WBGene00012213_W02D9.7
P0	WBGene00007190_rmd-3	P0	WBGene00012239_W04A8.4
P0	WBGene00007224_C01G6.2	P0	WBGene00012240_W04A8.5
P0	WBGene00007228_acs-7	P0	WBGene00012317_ztf-6
P0	WBGene00007244_C01G12.3	P0	WBGene00012352_dkf-1
P0	WBGene00007246_nspb-10	P0	WBGene00012947_Y47H9C.1
P0	WBGene00007248_catp-4	P0	WBGene00012951_Y47H9C.8
P0	WBGene00007354_C06A1.3	P0	WBGene00013127_Y52B11A.8
P0	WBGene00007415_C07E3.4	P0	WBGene00013135_rga-2
P0	WBGene00007421_C07H4.1	P0	WBGene00013202_gid-1
P0	WBGene00007480_glna-1	P0	WBGene00013403_fbxb-100
P0	WBGene00007489_C09G5.7	P0	WBGene00013500_NA
P0	WBGene00007503_C09H10.9	P0	WBGene00013501_NA
P0	WBGene00007545_C13B4.1	P0	WBGene00013508_Y71A12B.11
P0	WBGene00007555_dohh-1	P0	WBGene00013509_Y71A12B.12
P0	WBGene00007563_C14A4.13	P0	WBGene00013677_yars-1
P0	WBGene00007633_C16D2.1	P0	WBGene00013687_exoc-8
P0	WBGene00007687_C18E9.7	P0	WBGene00013698_Y106G6D.1
P0	WBGene00007688_C18E9.8	P0	WBGene00013860_ZC247.2
P0	WBGene00007689_C18E9.9	P0	WBGene00013895_ZC434.9
P0	WBGene00007917_chdh-1	P0	WBGene00013931_clec-97
P0	WBGene00007999_tag-297	P0	WBGene00014117_clec-91
P0	WBGene00008052_ctns-1	P0	WBGene00014183_ZK1025.3
P0	WBGene00008137_sfxn-1.4	P0	WBGene00014199_ZK1053.4
P0	WBGene00008164_C47G2.3	P0	WBGene00015011_B0041.8
P0	WBGene00008433_marc-2	P0	WBGene00015096_B0261.8
P0	WBGene00008498_F01D5.8	P0	WBGene00015687_chdp-1
P0	WBGene00008577_F08G2.5	P0	WBGene00016266_idhg-2
P0	WBGene00008639_F10B5.2	P0	WBGene00016323_pmlr-1
P0	WBGene00008743_fcmt-1	P0	WBGene00016329_osr-1
P0	WBGene00008801_acp-3	P0	WBGene00016387_kbp-5
P0	WBGene00008963_F19H8.2	P0	WBGene00016422_noah-1
P0	WBGene00009042_F22B5.4	P0	WBGene00016453_vet-2
P0	WBGene00009043_F22B5.5	P0	WBGene00016455_C35E7.3
P0	WBGene00009146_F26C11.1	P0	WBGene00016457_C35E7.5
P0	WBGene00009193_F27E5.3	P0	WBGene00016746_C48B6.10
P0	WBGene00009246_gfm-1	P0	WBGene00016749_C48E7.1
P0	WBGene00009308_spe-18	P0	WBGene00016838_C50F2.4
P0	WBGene00009401_F35C11.2	P0	WBGene00017089_poml-2
P0	WBGene00009402_F35C11.3	P0	WBGene00017098_E02D9.1
P0	WBGene00009403_F35C11.4	P0	WBGene00017733_ubxn-1
P0	WBGene00009446_F35H8.1	P0	WBGene00017854_F27C1.4
P0	WBGene00009450_ugt-58	P0	WBGene00018511_F46F11.8
P0	WBGene00009511_NA	P0	WBGene00018786_hmbx-1
P0	WBGene00009512_bigr-1	P0	WBGene00018797_ept-1
P0	WBGene00009513_sfxn-1.2	P0	WBGene00019598_K09H9.7
P0	WBGene00009641_F42G4.2	P0	WBGene00020258_T05E7.1
P0	WBGene00009643_F42G4.6	P0	WBGene00020261_vet-1
P0	WBGene00009702_F44F4.3	P0	WBGene00020379_T09B4.5
P0	WBGene00009714_F44G4.5	P0	WBGene00020399_ztf-4
P0	WBGene00009741_drr-1	P0	WBGene00020626_T20F5.4
P0	WBGene00009779_F46C5.2	P0	WBGene00020693_lron-8
P0	WBGene00009783_rer-1	P0	WBGene00020936_hrpf-1
P0	WBGene00009785_F46C5.10	P0	WBGene00021005_ule-1
P0	WBGene00009947_ttc-36	P0	WBGene00021008_W03F11.5
P0	WBGene00009948_F52H3.6	P0	WBGene00021025_cutl-13
P0	WBGene00010014_F54B3.2	P0	WBGene00021035_W05F2.3
P0	WBGene00010265_F58G1.3	P0	WBGene00021270_pid-3
P0	WBGene00010319_F59B10.3	P0	WBGene00021279_Y23H5B.8
P0	WBGene00010456_srdh-1	P0	WBGene00021353_iglr-3
P0	WBGene00010460_clec-142	P0	WBGene00021458_Y39G10AL.1
P0	WBGene00010681_mak-1	P0	WBGene00021463_zeel-1
P0	WBGene00010682_nsph-1.1	P0	WBGene00021464_ugt-31
P0	WBGene00010719_K09E4.1	P0	WBGene00021468_epg-2
P0	WBGene00010759_cysl-2	P0	WBGene00021690_Y48G8AL.12
P0	WBGene00010760_K10H10.4	P0	WBGene00021765_Y51F10.4
P0	WBGene00010831_idpp-4	P0	WBGene00021768_Y51F10.7
P0	WBGene00010874_M05D6.1	P0	WBGene00022040_Y65B4BR.1
P0	WBGene00010876_M05D6.3	P0	WBGene00022111_Y71F9AL.6
P0	WBGene00010877_lact-4	P0	WBGene00022112_Y71F9AL.7
P0	WBGene00010878_M05D6.5	P0	WBGene00022127_yop-1
P0	WBGene00010879_taap-1	P0	WBGene00022129_lron-11
P0	WBGene00010895_M28.4	P0	WBGene00022160_Y71G12B.25
P0	WBGene00010900_M28.9	P0	WBGene00022273_Y73E7A.6
P0	WBGene00010912_gmps-1	P0	WBGene00022274_Y73E7A.8
P0	WBGene00010915_M110.7	P0	WBGene00022455_tyms-1
P0	WBGene00010945_chil-13	P0	WBGene00022475_Y119C1B.10
P0	WBGene00010992_R03D7.8	P0	WBGene00022517_ZC123.1
P0	WBGene00011276_aakg-5	P0	WBGene00022586_ZC308.4
P0	WBGene00011304_mnk-1	P0	WBGene00022749_ZK484.3
P0	WBGene00011313_idpb-4	P0	WBGene00022835_ZK973.9
P0	WBGene00011333_nrde-2	P0	WBGene00023409_mbd-2
P0	WBGene00011334_mrps-14	P0	WBGene00044066_fbxb-66
P0	WBGene00011335_T01E8.8	P0	WBGene00044436_Y47G6A.31
P0	WBGene00011336_ubxn-5	P0	WBGene00045058_gadr-5
P0	WBGene00011466_T05C12.1	P0	WBGene00045077_NA
P0	WBGene00011467_decr-1.3	P0	WBGene00077701_poml-3
P0	WBGene00011510_pdha-1	P0	WBGene00219313_C17E4.20
P0	WBGene00011511_gpcp-2	P0	WBGene00219796_C03D6.9
P0	WBGene00011526_cox-15	P0	WBGene00220118_W03D8.13
P0	WBGene00011639_ztf-17	P0	WBGene00304792_Y71F9AL.25
P0	WBGene00011661_ztf-27	P0	WBGene00000080_adr-2
P0	WBGene00011756_ctg-2	P0	WBGene00000179_aqp-11
P0	WBGene00011884_enol-1	P0	WBGene00000395_cdh-3
P0	WBGene00012005_jun-1	P0	WBGene00000396_cdh-4
P0	WBGene00012085_T27D12.1	P0	WBGene00000414_cec-1
P0	WBGene00012177_decr-1.2	P0	WBGene00000423_ced-9
P0	WBGene00012180_W01D2.3	P0	WBGene00000425_ced-11
P0	WBGene00012204_mfn-1	P0	WBGene00000439_ceh-16
P0	WBGene00012207_W02B12.12	P0	WBGene00000443_ceh-20
P0	WBGene00012219_W03C9.1	P0	WBGene00000463_ceh-43
P0	WBGene00012459_Y17G7B.3	P0	WBGene00000464_cone-1
P0	WBGene00012471_Y17G7B.20	P0	WBGene00000561_cnd-1
P0	WBGene00012472_Y17G7B.21	P0	WBGene00000566_cnt-2
P0	WBGene00012592_Y38E10A.14	P0	WBGene00000597_col-8
P0	WBGene00012595_Y38E10A.17	P0	WBGene00000663_col-88
P0	WBGene00012605_Y38F1A.1	P0	WBGene00000670_col-95
P0	WBGene00012731_Y39G8C.2	P0	WBGene00000673_col-98
P0	WBGene00012895_cox-10	P0	WBGene00000768_cor-1
P0	WBGene00012901_cnp-2	P0	WBGene00000774_cpf-2
P0	WBGene00012912_Y46G5A.22	P0	WBGene00000799_crn-6
P0	WBGene00012979_Y48B6A.5	P0	WBGene00000853_cut-6
P0	WBGene00012980_efhd-1	P0	WBGene00000863_cya-1
P0	WBGene00012999_rpoa-1	P0	WBGene00000882_cyn-6
P0	WBGene00013004_mrpl-37	P0	WBGene00000998_dig-1
P0	WBGene00013085_mpz-6	P0	WBGene00001063_dpy-1
P0	WBGene00013088_Y51B9A.6	P0	WBGene00001086_dpy-27
P0	WBGene00013144_pno-1	P0	WBGene00001235_elb-1
P0	WBGene00013158_Y53F4B.11	P0	WBGene00001236_elc-1
P0	WBGene00013165_Y53F4B.19	P0	WBGene00001392_far-8
P0	WBGene00013190_Y54E2A.5	P0	WBGene00001470_baz-2
P0	WBGene00013192_Y54E2A.7	P0	WBGene00001570_gei-13
P0	WBGene00013194_Y54E2A.9	P0	WBGene00001612_glr-1
P0	WBGene00013216_Y54G11A.7	P0	WBGene00001631_gly-6
P0	WBGene00013279_Y57A10B.7	P0	WBGene00001636_gly-11
P0	WBGene00013284_daf-22	P0	WBGene00001972_hmg-1.2
P0	WBGene00013388_Y62F5A.10	P0	WBGene00001996_hpl-2
P0	WBGene00013590_Y81G3A.1	P0	WBGene00002011_hsp-12.2
P0	WBGene00013923_ghi-1	P0	WBGene00002081_ina-1
P0	WBGene00014048_ZK666.8	P0	WBGene00002230_klp-20
P0	WBGene00014127_ZK892.3	P0	WBGene00003055_lon-1
P0	WBGene00014129_ZK892.5	P0	WBGene00003134_mat-3
P0	WBGene00014154_ZK930.4	P0	WBGene00003175_mec-12
P0	WBGene00014157_ZK930.7	P0	WBGene00003391_mog-3
P0	WBGene00014158_ZK938.1	P0	WBGene00003406_mrg-1
P0	WBGene00014164_lact-2	P0	WBGene00003826_ntl-3
P0	WBGene00014165_puf-12	P0	WBGene00003931_pat-4
P0	WBGene00014168_ZK945.6	P0	WBGene00004027_pie-1
P0	WBGene00014169_ZK945.7	P0	WBGene00004133_abu-13
P0	WBGene00014173_srlf-34	P0	WBGene00004163_pqn-82
P0	WBGene00014174_ZK970.8	P0	WBGene00004189_pars-1
P0	WBGene00014245_ZK1307.2	P0	WBGene00004233_ptr-19
P0	WBGene00014246_ZK1307.3	P0	WBGene00004348_rgs-5
P0	WBGene00014247_ZK1307.4	P0	WBGene00004388_rnp-5
P0	WBGene00014252_ZK1320.2	P0	WBGene00004700_rsp-3
P0	WBGene00014308_NA	P0	WBGene00004781_set-1
P0	WBGene00014309_NA	P0	WBGene00004891_smr-1
P0	WBGene00014492_NA	P0	WBGene00004919_snr-6
P0	WBGene00014813_M176.9	P0	WBGene00006331_sup-26
P0	WBGene00015002_B0034.1	P0	WBGene00006474_wdr-5.1
P0	WBGene00015064_B0228.7	P0	WBGene00006498_ten-1
P0	WBGene00015089_B0252.5	P0	WBGene00006545_tbx-8
P0	WBGene00015193_clec-117	P0	WBGene00006546_tbx-9
P0	WBGene00015287_osta-1	P0	WBGene00006547_tbx-11
P0	WBGene00015404_nstp-4	P0	WBGene00006552_tbx-33
P0	WBGene00015410_tbc-6	P0	WBGene00006579_tlk-1
P0	WBGene00015457_idpb-3	P0	WBGene00006713_ubc-18
P0	WBGene00015458_idpb-1	P0	WBGene00006762_unc-25
P0	WBGene00015516_C06A8.6	P0	WBGene00006843_unc-119
P0	WBGene00015729_C13A10.2	P0	WBGene00007139_mnp-1
P0	WBGene00015796_C15F1.5	P0	WBGene00007170_B0393.5
P0	WBGene00015816_C16A11.3	P0	WBGene00007171_gex-5
P0	WBGene00015820_C16A11.7	P0	WBGene00007185_nlp-36
P0	WBGene00015855_C16C8.18	P0	WBGene00007211_BE10.3
P0	WBGene00015887_C17C3.1	P0	WBGene00007321_C05B5.4
P0	WBGene00015894_acdh-2	P0	WBGene00007625_C16C10.4
P0	WBGene00015896_C17C3.15	P0	WBGene00007925_C34C12.6
P0	WBGene00015917_NA	P0	WBGene00007963_cyp-25A1
P0	WBGene00015942_osta-2	P0	WBGene00008042_C40H1.7
P0	WBGene00016003_C18H9.5	P0	WBGene00008080_C44B9.3
P0	WBGene00016004_C18H9.6	P0	WBGene00008167_acox-1.5
P0	WBGene00016161_C27D6.3	P0	WBGene00009653_ptr-25
P0	WBGene00016174_mfsd-13.2	P0	WBGene00009951_F53A2.3
P0	WBGene00016212_nyn-3	P0	WBGene00010142_F56A8.8
P0	WBGene00016236_heri-1	P0	WBGene00010428_dcn-1
P0	WBGene00016247_C30B5.6	P0	WBGene00010476_rnf-113
P0	WBGene00016312_C32D5.4	P0	WBGene00010539_ttr-2
P0	WBGene00016316_C32D5.8	P0	WBGene00010542_K03H1.7
P0	WBGene00016351_C33F10.1	P0	WBGene00010757_pad-2
P0	WBGene00016356_C33F10.8	P0	WBGene00010811_hmit-1.3
P0	WBGene00016357_C33F10.11	P0	WBGene00010813_pitp-1
P0	WBGene00016358_C33F10.12	P0	WBGene00011278_R74.2
P0	WBGene00016414_C34F11.2	P0	WBGene00011279_asd-1
P0	WBGene00016415_ampd-1	P0	WBGene00011300_R107.5
P0	WBGene00016416_C34F11.5	P0	WBGene00011398_qdpr-1
P0	WBGene00016555_math-20	P0	WBGene00011399_T03F6.3
P0	WBGene00016707_C46E10.1	P0	WBGene00011411_sel-13
P0	WBGene00016825_C50E10.1	P0	WBGene00011475_T05D4.2
P0	WBGene00016826_C50E10.2	P0	WBGene00011498_T05G5.1
P0	WBGene00016890_lst-5	P0	WBGene00011805_T16G12.4
P0	WBGene00016963_C56C10.6	P0	WBGene00011956_T23F11.4
P0	WBGene00016970_C56E6.2	P0	WBGene00012123_T28D6.3
P0	WBGene00017055_D2062.1	P0	WBGene00012544_Y37D8A.2
P0	WBGene00017056_D2062.4	P0	WBGene00012557_Y37D8A.19
P0	WBGene00017058_msrp-6	P0	WBGene00012558_rbm-7
P0	WBGene00017059_msrp-5	P0	WBGene00012658_Y39A1A.21
P0	WBGene00017123_maoc-1	P0	WBGene00012796_Y43F4A.1
P0	WBGene00017126_E04F6.6	P0	WBGene00012807_Y43F4B.10
P0	WBGene00017127_E04F6.8	P0	WBGene00012922_Y47D3A.1
P0	WBGene00017179_wht-4	P0	WBGene00012943_bed-2
P0	WBGene00017213_F07E5.8	P0	WBGene00012968_Y48A6B.7
P0	WBGene00017215_F07F6.1	P0	WBGene00013037_Y49E10.18
P0	WBGene00017218_dct-5	P0	WBGene00013225_Y56A3A.2
P0	WBGene00017279_F09C12.8	P0	WBGene00013233_sdz-33
P0	WBGene00017374_ttr-41	P0	WBGene00013234_fbxb-24
P0	WBGene00017384_F11G11.4	P0	WBGene00013438_ztf-29
P0	WBGene00017386_nspd-5	P0	WBGene00013542_lron-12
P0	WBGene00017387_mpst-4	P0	WBGene00013543_Y75B8A.6
P0	WBGene00017392_NA	P0	WBGene00013574_lron-13
P0	WBGene00017393_nep-5	P0	WBGene00013847_cls-3
P0	WBGene00017434_F13H8.1	P0	WBGene00014220_ZK1098.3
P0	WBGene00017440_upb-1	P0	WBGene00015157_B0361.3
P0	WBGene00017441_F13H8.8	P0	WBGene00015268_fbxo-11.2
P0	WBGene00017462_F14D2.14	P0	WBGene00015483_C05D11.5
P0	WBGene00017545_F18A1.1	P0	WBGene00015518_C06E1.1
P0	WBGene00017550_nep-6	P0	WBGene00015523_ztf-30
P0	WBGene00017553_nep-8	P0	WBGene00015524_C06E1.9
P0	WBGene00017555_nep-10	P0	WBGene00016017_C23G10.11
P0	WBGene00017559_mpz-3	P0	WBGene00016029_elf-1
P0	WBGene00017841_F26G1.5	P0	WBGene00016138_flh-2
P0	WBGene00017955_F31E8.5	P0	WBGene00016171_C27F2.10
P0	WBGene00017970_F32A5.4	P0	WBGene00016209_C29E4.12
P0	WBGene00017971_F32A5.8	P0	WBGene00016242_C30A5.10
P0	WBGene00018101_NA	P0	WBGene00016446_C35D10.10
P0	WBGene00018194_NA	P0	WBGene00016520_C39B5.2
P0	WBGene00018196_nep-13	P0	WBGene00016523_C39B5.5
P0	WBGene00018235_NA	P0	WBGene00017028_dex-1
P0	WBGene00018267_F41C3.1	P0	WBGene00017103_klo-2
P0	WBGene00018274_F41C3.8	P0	WBGene00017105_E02H9.7
P0	WBGene00018301_F41G3.5	P0	WBGene00017165_F01F1.11
P0	WBGene00018351_F42G2.2	P0	WBGene00017648_ddo-3
P0	WBGene00018394_F43E2.6	P0	WBGene00017751_F23F12.3
P0	WBGene00018459_F45D11.14	P0	WBGene00017755_zip-8
P0	WBGene00018460_F45D11.15	P0	WBGene00017778_nono-1
P0	WBGene00018461_F45D11.16	P0	WBGene00018367_F42H10.3
P0	WBGene00018475_F45E12.5	P0	WBGene00018407_F44B9.2
P0	WBGene00018575_clec-119	P0	WBGene00018417_F44E2.3
P0	WBGene00018745_F53C3.1	P0	WBGene00018418_F44E2.4
P0	WBGene00018755_bcmo-2	P0	WBGene00018561_gadr-3
P0	WBGene00018782_cct-3	P0	WBGene00018828_sdz-21
P0	WBGene00018783_cbs-2	P0	WBGene00019198_strm-1
P0	WBGene00018804_lido-15	P0	WBGene00019328_clec-149
P0	WBGene00018839_F54H5.2	P0	WBGene00019813_ger-1
P0	WBGene00018841_F54H5.5	P0	WBGene00019832_osg-1
P0	WBGene00018869_rfip-1	P0	WBGene00019882_R05D3.9
P0	WBGene00019022_F58A6.1	P0	WBGene00019907_R05H11.1
P0	WBGene00019024_F58A6.5	P0	WBGene00020104_R148.5
P0	WBGene00019026_F58A6.9	P0	WBGene00020544_fbxb-84
P0	WBGene00019063_F58F12.3	P0	WBGene00020550_idpp-1
P0	WBGene00019086_F59A6.4	P0	WBGene00020563_T19C3.5
P0	WBGene00019129_F59G1.8	P0	WBGene00020701_T22F7.1
P0	WBGene00019216_H20J04.1	P0	WBGene00020758_T24C4.2
P0	WBGene00019219_H20J04.4	P0	WBGene00021263_spex-3
P0	WBGene00019337_K02F6.3	P0	WBGene00021751_Y50D7A.1
P0	WBGene00019406_acdh-8	P0	WBGene00021756_Y50D7A.8
P0	WBGene00019410_K05F1.9	P0	WBGene00021817_Y53G8B.1
P0	WBGene00019411_K05F1.10	P0	WBGene00021863_Y54F10BM.9
P0	WBGene00019425_K06A1.2	P0	WBGene00021913_cec-8
P0	WBGene00019512_K08A2.2	P0	WBGene00021919_cutl-25
P0	WBGene00019586_K09F6.3	P0	WBGene00022103_cdh-12
P0	WBGene00019746_M03A1.3	P0	WBGene00022334_NA
P0	WBGene00019920_acs-15	P0	WBGene00022349_Y82E9BR.17
P0	WBGene00019929_R07C3.13	P0	WBGene00022350_Y82E9BR.18
P0	WBGene00019939_lips-17	P0	WBGene00022489_Y119D3B.12
P0	WBGene00020029_R12C12.9	P0	WBGene00022497_Y119D3B.21
P0	WBGene00020222_fut-6	P0	WBGene00022793_ZK686.3
P0	WBGene00020223_T05A7.6	P0	WBGene00022816_fbn-1
P0	WBGene00020293_nep-20	P0	WBGene00023405_sor-1
P0	WBGene00020307_T07D3.4	P0	WBGene00044903_K03H1.13
P0	WBGene00020533_T16A1.2	P0	WBGene00045239_Y49E10.29
P0	WBGene00020580_T19D12.5	P0	WBGene00045246_C29E4.15
P0	WBGene00020715_nspd-4	P0	WBGene00195016_srpr-2.1
P0	WBGene00020799_T25D10.1	P0	WBGene00195896_F31E3.8
P0	WBGene00020802_btb-2	P0	WBGene00219738_anr-1
P0	WBGene00020803_T25E4.1	P0	WBGene00220040_R10E11.13
P0	WBGene00020837_slc-36.2	P0	WBGene00306001_T16G12.13
P0	WBGene00021074_gldi-1
P0	WBGene00021288_clec-123
P0	WBGene00021296_Y25C1A.13
P0	WBGene00021589_Y46D2A.1
P0	WBGene00021590_Y46D2A.2
P0	WBGene00021595_Y46E12BL.2
P0	WBGene00021720_Y49F6B.8
P0	WBGene00021787_Y51H7C.9
P0	WBGene00021789_nol-6
P0	WBGene00021791_Y51H7C.13
P0	WBGene00021968_Y57G7A.5
P0	WBGene00021969_Y57G7A.6
P0	WBGene00022574_ZC239.16
P0	WBGene00022650_ZK84.2
P0	WBGene00022743_mlt-7
P0	WBGene00022760_NA
P0	WBGene00022761_ZK546.4
P0	WBGene00022763_NA
P0	WBGene00022780_ZK622.1
P0	WBGene00022849_acs-6
P0	WBGene00022868_ZK1240.3
P0	WBGene00022876_ZK1248.5
P0	WBGene00022888_rnh-1.1
P0	WBGene00023021_F32A5.9
P0	WBGene00023407_cex-1
P0	WBGene00023408_cex-2
P0	WBGene00044300_D1022.9
P0	WBGene00044388_C27D6.11
P0	WBGene00044396_ZK1290.14
P0	WBGene00045322_NA
P0	WBGene00045457_F33H12.7
P0	WBGene00168297_21ur-12205
P0	WBGene00175035_F54C9.14
P0	WBGene00219590_linc-72
P0	WBGene00219855_C41C4.19
P0	WBGene00219856_C41C4.20
P0	WBGene00235255_K10H10.15
P0	WBGene00269337_F28A10.12
P0	WBGene00269394_F59H6.15
P0	WBGene00271817_F55C12.19
P0	WBGene00000020_abt-2
P0	WBGene00000023_abt-5
P0	WBGene00000138_amx-2
P0	WBGene00000150_apm-1
P0	WBGene00000544_clp-3
P0	WBGene00000625_col-48
P0	WBGene00000636_col-60
P0	WBGene00000639_col-63
P0	WBGene00000761_coq-1
P0	WBGene00000780_cpn-4
P0	WBGene00000787_cps-6
P0	WBGene00000788_cpz-1
P0	WBGene00000800_cars-1
P0	WBGene00000966_dhs-2
P0	WBGene00001030_dnj-12
P0	WBGene00001414_fer-1
P0	WBGene00001491_frm-4
P0	WBGene00001814_haf-4
P0	WBGene00001843_hgo-1
P0	WBGene00002026_hsp-70
P0	WBGene00002198_kin-14
P0	WBGene00002348_myo-1
P0	WBGene00002979_lfe-2
P0	WBGene00003524_nas-5
P0	WBGene00003548_nas-30
P0	WBGene00003569_ncx-4
P0	WBGene00003596_ngp-1
P0	WBGene00003659_nhr-69
P0	WBGene00003996_pgp-2
P0	WBGene00004094_ppw-2
P0	WBGene00004131_tent-5
P0	WBGene00004196_prx-11
P0	WBGene00004272_rab-8
P0	WBGene00004464_rpn-8
P0	WBGene00004509_rrf-2
P0	WBGene00004778_ser-3
P0	WBGene00004901_snf-2
P0	WBGene00004958_spe-4
P0	WBGene00004962_spe-8
P0	WBGene00004965_spe-11
P0	WBGene00004969_spe-15
P0	WBGene00006044_ssp-16
P0	WBGene00006048_ssp-31
P0	WBGene00006058_sst-20
P0	WBGene00006061_stl-1
P0	WBGene00006578_tli-1
P0	WBGene00006624_try-6
P0	WBGene00006625_try-7
P0	WBGene00006641_tsp-15
P0	WBGene00006645_tsp-19
P0	WBGene00006656_twk-1
P0	WBGene00006789_unc-54
P0	WBGene00006888_vbh-1
P0	WBGene00007024_plin-1
P0	WBGene00007156_B0379.2
P0	WBGene00007159_B0379.7
P0	WBGene00007274_C03C11.1
P0	WBGene00007301_C04F12.7
P0	WBGene00007597_C15A11.2
P0	WBGene00007599_C15A11.7
P0	WBGene00007601_C15C6.2
P0	WBGene00007707_fath-1
P0	WBGene00007708_nola-3
P0	WBGene00007977_gskl-2
P0	WBGene00007986_C36F7.5
P0	WBGene00008063_cylc-2
P0	WBGene00008186_best-11
P0	WBGene00008312_C54G4.2
P0	WBGene00008313_C54G4.3
P0	WBGene00008316_dod-18
P0	WBGene00008317_C54G4.7
P0	WBGene00008383_D1081.5
P0	WBGene00008415_mce-1
P0	WBGene00008529_F02E9.3
P0	WBGene00008541_spsp-1
P0	WBGene00008564_acox-1.1
P0	WBGene00008651_F10D11.5
P0	WBGene00008661_F10G8.1
P0	WBGene00008854_F15D3.4
P0	WBGene00008857_timm-23
P0	WBGene00008886_F16C3.2
P0	WBGene00009054_F22D6.9
P0	WBGene00009125_F25H5.2
P0	WBGene00009129_F25H5.7
P0	WBGene00009140_F26A3.1
P0	WBGene00009142_F26A3.4
P0	WBGene00009143_F26A3.5
P0	WBGene00009157_F26E4.2
P0	WBGene00009160_F26E4.5
P0	WBGene00009177_F26H9.5
P0	WBGene00009178_uggt-2
P0	WBGene00009243_F29C6.1
P0	WBGene00009266_F30A10.9
P0	WBGene00009271_glna-3
P0	WBGene00009306_maph-1.1
P0	WBGene00009313_F32B4.2
P0	WBGene00009344_F32H2.7
P0	WBGene00009412_F35E2.5
P0	WBGene00009413_oac-19
P0	WBGene00009416_F35E2.9
P0	WBGene00009453_F36A2.3
P0	WBGene00009457_F36A2.10
P0	WBGene00009458_F36A2.11
P0	WBGene00009459_F36A2.12
P0	WBGene00009646_F42H11.1
P0	WBGene00009664_idha-1
P0	WBGene00009666_slc-25A42
P0	WBGene00009695_clp-8
P0	WBGene00009752_NA
P0	WBGene00009753_scrm-6
P0	WBGene00009754_F46A9.1
P0	WBGene00009755_F46A9.2
P0	WBGene00009824_gpdh-1
P0	WBGene00009938_F52F12.5
P0	WBGene00009959_F53B6.4
P0	WBGene00009962_F53B6.7
P0	WBGene00010136_spe-54
P0	WBGene00010245_NA
P0	WBGene00010246_F58D5.7
P0	WBGene00010323_dhhc-12
P0	WBGene00010324_F59C6.3
P0	WBGene00010326_ndub-10
P0	WBGene00010328_F59C6.11
P0	WBGene00010366_H05L14.1
P0	WBGene00010421_slc-36.4
P0	WBGene00010422_H32K16.2
P0	WBGene00010612_K07A1.5
P0	WBGene00010650_K08C9.1
P0	WBGene00010651_K08C9.2
P0	WBGene00010730_ensa-1
P0	WBGene00010822_M01G12.9
P0	WBGene00010869_M05B5.1
P0	WBGene00010871_M05B5.3
P0	WBGene00011060_R06C1.6
P0	WBGene00011232_pck-2
P0	WBGene00011378_T02E1.6
P0	WBGene00011379_T02E1.7
P0	WBGene00011491_T05F1.5
P0	WBGene00011493_T05F1.8
P0	WBGene00011586_flp-33
P0	WBGene00011918_T22C1.8
P0	WBGene00011919_T22C1.9
P0	WBGene00011935_scrm-1
P0	WBGene00011968_T23G11.1
P0	WBGene00012107_T27F6.8
P0	WBGene00012115_T28B8.4
P0	WBGene00012138_T28F4.3
P0	WBGene00012140_T28F4.5
P0	WBGene00012164_W01A8.2
P0	WBGene00012216_dpsm-1
P0	WBGene00012235_W04A4.6
P0	WBGene00012296_spe-46
P0	WBGene00012298_prmt-7
P0	WBGene00012344_ola-1
P0	WBGene00012345_W08E3.4
P0	WBGene00012351_W09C5.1
P0	WBGene00012486_Y18D10A.21
P0	WBGene00012961_Y47H10A.5
P0	WBGene00013138_Y53C10A.10
P0	WBGene00013181_Y53H1B.2
P0	WBGene00013186_Y53H1C.3
P0	WBGene00013197_ttm-5
P0	WBGene00013198_Y54E5A.2
P0	WBGene00013449_Y67A6A.1
P0	WBGene00013513_Y71A12C.2
P0	WBGene00013594_Y87G2A.2
P0	WBGene00013684_Y105E8A.27
P0	WBGene00013694_mekk-3
P0	WBGene00013696_Y106G6A.4
P0	WBGene00013700_Y106G6D.3
P0	WBGene00013701_Y106G6D.4
P0	WBGene00013710_Y106G6G.1
P0	WBGene00013713_Y106G6G.4
P0	WBGene00013723_Y106G6H.13
P0	WBGene00013955_kri-1
P0	WBGene00013956_nsph-2
P0	WBGene00013969_tep-1
P0	WBGene00014100_ZK849.1
P0	WBGene00014102_best-25
P0	WBGene00014103_best-26
P0	WBGene00014116_ZK858.2
P0	WBGene00014118_ZK858.5
P0	WBGene00014121_ZK858.8
P0	WBGene00014148_ZK909.3
P0	WBGene00014197_ZK1053.2
P0	WBGene00014201_ZK1053.6
P0	WBGene00014238_ZK1225.4
P0	WBGene00015024_B0205.10
P0	WBGene00015025_mrpl-9
P0	WBGene00015026_B0207.1
P0	WBGene00015030_B0207.7
P0	WBGene00015094_B0261.6
P0	WBGene00015229_fbxa-125
P0	WBGene00015230_tag-344
P0	WBGene00015236_B0511.11
P0	WBGene00015313_hpo-32
P0	WBGene00015634_C09D4.3
P0	WBGene00015688_C10G11.8
P0	WBGene00015689_spch-2
P0	WBGene00015907_C17F3.1
P0	WBGene00015970_C18E3.1
P0	WBGene00016040_C24A11.1
P0	WBGene00016265_trhr-1
P0	WBGene00016325_C32E8.9
P0	WBGene00016327_C32E12.1
P0	WBGene00016331_obr-4
P0	WBGene00016388_C34B2.3
P0	WBGene00016420_C34G6.3
P0	WBGene00016461_C35E7.9
P0	WBGene00016462_C35E7.10
P0	WBGene00016491_acdh-5
P0	WBGene00016565_sosi-1
P0	WBGene00016605_C43E11.5
P0	WBGene00016663_C45E1.4
P0	WBGene00016730_C46H11.6
P0	WBGene00016742_C48B6.4
P0	WBGene00016752_C48E7.7
P0	WBGene00016753_oac-9
P0	WBGene00016839_C50F2.5
P0	WBGene00016942_C55B7.3
P0	WBGene00016946_C55B7.10
P0	WBGene00017026_ipla-4
P0	WBGene00017651_F21A9.2
P0	WBGene00017672_F21F3.2
P0	WBGene00017673_icmt-1
P0	WBGene00017736_F23C8.7
P0	WBGene00017737_F23C8.8
P0	WBGene00017851_F27C1.1
P0	WBGene00017853_F27C1.3
P0	WBGene00017975_F32B5.1
P0	WBGene00017978_msrp-1
P0	WBGene00017979_F32B5.6
P0	WBGene00018001_F33D11.2
P0	WBGene00018004_F33D11.7
P0	WBGene00018158_comp-1
P0	WBGene00018232_F40E3.5
P0	WBGene00018525_F47B3.1
P0	WBGene00018528_F47B3.4
P0	WBGene00018530_F47B3.6
P0	WBGene00018531_F47B3.7
P0	WBGene00018579_acs-16
P0	WBGene00018594_aman-3
P0	WBGene00018595_fbxa-145
P0	WBGene00018764_F53F10.2
P0	WBGene00018792_F54C1.8
P0	WBGene00018866_nath-10
P0	WBGene00018895_F55F8.7
P0	WBGene00018980_F56F4.3
P0	WBGene00018994_NA
P0	WBGene00019001_ipgm-1
P0	WBGene00019081_F59A3.8
P0	WBGene00019248_H27M09.5
P0	WBGene00019430_K06A5.2
P0	WBGene00019461_K07A3.3
P0	WBGene00019674_K12C11.3
P0	WBGene00019698_riok-1
P0	WBGene00019769_kin-35
P0	WBGene00020036_R12E2.11
P0	WBGene00020037_mrps-6
P0	WBGene00020088_R119.2
P0	WBGene00020089_R119.3
P0	WBGene00020187_gsp-4
P0	WBGene00020260_T05E7.4
P0	WBGene00020282_mps-3
P0	WBGene00020347_ech-1.2
P0	WBGene00020350_T08B2.12
P0	WBGene00020381_NA
P0	WBGene00020401_T10B11.5
P0	WBGene00020414_T10E9.4
P0	WBGene00020419_acdh-4
P0	WBGene00020556_pamn-1
P0	WBGene00020557_aprt-1
P0	WBGene00020627_T20F5.5
P0	WBGene00020659_T21G5.1
P0	WBGene00020661_smz-2
P0	WBGene00020713_T23B3.5
P0	WBGene00020840_spch-3
P0	WBGene00020841_T27A3.5
P0	WBGene00020860_nspd-10
P0	WBGene00020903_acd-5
P0	WBGene00020914_sulp-6
P0	WBGene00020985_W03D8.2
P0	WBGene00020989_W03D8.8
P0	WBGene00020990_W03D8.9
P0	WBGene00020991_NA
P0	WBGene00021006_dct-9
P0	WBGene00021007_W03F11.4
P0	WBGene00021036_W05F2.4
P0	WBGene00021109_W09C3.1
P0	WBGene00021110_W09C3.2
P0	WBGene00021113_gsp-3
P0	WBGene00021128_W10C8.5
P0	WBGene00021207_ptp-5.3
P0	WBGene00021214_hasp-2
P0	WBGene00021215_Y18H1A.11
P0	WBGene00021271_spe-47
P0	WBGene00021354_fpn-1.1
P0	WBGene00021382_Y37F4.1
P0	WBGene00021386_Y37F4.5
P0	WBGene00021471_Y39G10AR.15
P0	WBGene00021472_Y39G10AR.16
P0	WBGene00021628_Y47D9A.1
P0	WBGene00021635_Y47G6A.5
P0	WBGene00021639_Y47G6A.13
P0	WBGene00021641_Y47G6A.15
P0	WBGene00021647_Y47G6A.22
P0	WBGene00021650_Y47G6A.26
P0	WBGene00021678_Y48G1C.5
P0	WBGene00021691_Y48G8AL.13
P0	WBGene00021843_Y54E10BR.4
P0	WBGene00022032_Y65B4A.9
P0	WBGene00022108_Y71F9AL.2
P0	WBGene00022110_Y71F9AL.4
P0	WBGene00022140_Y71G12A.4
P0	WBGene00022143_Y71G12B.3
P0	WBGene00022155_Y71G12B.17
P0	WBGene00022157_Y71G12B.22
P0	WBGene00022162_Y71G12B.27
P0	WBGene00022358_Y92H12A.2
P0	WBGene00022361_Y92H12A.5
P0	WBGene00022366_Y92H12BL.5
P0	WBGene00022467_Y119C1B.1
P0	WBGene00022474_zig-9
P0	WBGene00022632_ZC581.2
P0	WBGene00022634_ZC581.7
P0	WBGene00022751_msrp-2
P0	WBGene00022752_ZK484.6
P0	WBGene00022753_ZK484.7
P0	WBGene00022754_nspd-1
P0	WBGene00022834_ZK973.8
P0	WBGene00023490_F36A2.14
P0	WBGene00044270_NA
P0	WBGene00044347_Y71G12B.30
P0	WBGene00044423_F53F10.8
P0	WBGene00044434_Y18H1A.15
P0	WBGene00044644_B0205.13
P0	WBGene00044684_T08G11.2
P0	WBGene00044988_W01A8.8
P0	WBGene00045052_K12C11.6
P0	WBGene00045053_K12C11.7
P0	WBGene00045212_Y110A7A.21
P0	WBGene00045433_F49D11.10
P0	WBGene00045468_F08A8.8
P0	WBGene00077519_T27C10.8
P0	WBGene00077526_C25A1.16
P0	WBGene00077771_tspo-1
P0	WBGene00086554_D1081.12
P0	WBGene00168505_21ur-12279
P0	WBGene00194700_B0025.5
P0	WBGene00194703_F26B1.8
P0	WBGene00219286_C04F12.16
P0	WBGene00219703_anr-38
P0	WBGene00219950_F46A8.13
P0	WBGene00219984_F58D5.12
P0	WBGene00220015_K09H9.11
P0	WBGene00305018_K07A1.21
P0	WBGene00000118_alh-12
P0	WBGene00000276_byn-1
P0	WBGene00000508_cit-1.2
P0	WBGene00000512_ckb-2
P0	WBGene00000542_clp-1
P0	WBGene00000665_col-90
P0	WBGene00000666_col-91
P0	WBGene00000672_col-97
P0	WBGene00000762_coq-2
P0	WBGene00000835_cuc-1
P0	WBGene00000878_cyn-2
P0	WBGene00000903_daf-7
P0	WBGene00000932_dao-6
P0	WBGene00000973_dhs-9
P0	WBGene00001028_dnj-10
P0	WBGene00001042_dnj-24
P0	WBGene00001077_dpy-18
P0	WBGene00001160_efk-1
P0	WBGene00001246_elo-8
P0	WBGene00001262_emb-8
P0	WBGene00001478_fmo-3
P0	WBGene00001503_fum-1
P0	WBGene00001603_gln-2
P0	WBGene00001605_NA
P0	WBGene00001944_his-70
P0	WBGene00001955_hlh-11
P0	WBGene00001993_hpd-1
P0	WBGene00002038_hum-5
P0	WBGene00002048_ida-1
P0	WBGene00002186_kel-10
P0	WBGene00002202_kin-19
P0	WBGene00002212_NA
P0	WBGene00002219_klp-7
P0	WBGene00002855_let-721
P0	WBGene00003047_lis-1
P0	WBGene00003063_lpd-7
P0	WBGene00003073_lars-1
P0	WBGene00003225_mev-1
P0	WBGene00003249_mig-18
P0	WBGene00003519_nac-3
P0	WBGene00003562_ncr-2
P0	WBGene00003589_nex-2
P0	WBGene00003594_nft-1
P0	WBGene00003597_nhl-1
P0	WBGene00003609_nhr-10
P0	WBGene00003759_nlp-21
P0	WBGene00003887_osm-7
P0	WBGene00004114_pqn-25
P0	WBGene00004118_pqn-29
P0	WBGene00004311_ras-2
P0	WBGene00004321_rcan-1
P0	WBGene00004736_sca-1
P0	WBGene00004857_sma-3
P0	WBGene00004858_sma-4
P0	WBGene00004894_sms-3
P0	WBGene00004906_snf-7
P0	WBGene00004960_spe-6
P0	WBGene00004976_spe-41
P0	WBGene00005011_F26F4.8
P0	WBGene00005012_F26F4.2
P0	WBGene00006449_alg-4
P0	WBGene00006509_tag-164
P0	WBGene00006553_tbx-34
P0	WBGene00006591_toh-1
P0	WBGene00006604_tra-1
P0	WBGene00006627_tsp-1
P0	WBGene00006628_tsp-2
P0	WBGene00006840_unc-116
P0	WBGene00006959_xbp-1
P0	WBGene00007000_tufm-1
P0	WBGene00007060_wht-6
P0	WBGene00007169_B0393.4
P0	WBGene00007209_BE10.1
P0	WBGene00007269_C03C10.2
P0	WBGene00007320_C05B5.2
P0	WBGene00007322_C05B5.5
P0	WBGene00007323_fbxa-155
P0	WBGene00007405_C07A9.9
P0	WBGene00007576_dph-1
P0	WBGene00007610_C15H7.3
P0	WBGene00007631_wht-3
P0	WBGene00007632_C16C10.13
P0	WBGene00007682_C18D11.6
P0	WBGene00007699_C24H11.1
P0	WBGene00007700_C24H11.2
P0	WBGene00007791_C28A5.6
P0	WBGene00007923_C34C12.4
P0	WBGene00007926_C34C12.7
P0	WBGene00007928_C34C12.9
P0	WBGene00008001_C38C10.3
P0	WBGene00008019_C38H2.2
P0	WBGene00008020_C38H2.3
P0	WBGene00008079_C44B9.2
P0	WBGene00008091_C44F1.1
P0	WBGene00008423_D2045.5
P0	WBGene00008424_D2045.7
P0	WBGene00008657_NA
P0	WBGene00008658_NA
P0	WBGene00008659_clec-151
P0	WBGene00008660_clec-153
P0	WBGene00008811_F14F7.4
P0	WBGene00008912_F17C8.7
P0	WBGene00009115_F25F2.1
P0	WBGene00009377_F34D10.8
P0	WBGene00009440_idhg-1
P0	WBGene00009442_F35G12.5
P0	WBGene00009501_F37A8.1
P0	WBGene00009502_F37A8.2
P0	WBGene00009590_NA
P0	WBGene00009592_F40F12.3
P0	WBGene00009738_hecw-1
P0	WBGene00010035_F54C8.1
P0	WBGene00010072_F54F12.1
P0	WBGene00010155_F56F3.4
P0	WBGene00010309_rpn-6.2
P0	WBGene00010450_metl-18
P0	WBGene00010540_K03H1.5
P0	WBGene00010547_K03H1.12
P0	WBGene00010574_K04H4.5
[truncated: 224 more rows]

## Sheet: Upregulated_GO_terms
	ID	Description	GeneRatio	BgRatio	pvalue	p.adjust	qvalue	geneID	Count
GO:0018105	GO:0018105	peptidyl-serine phosphorylation	71/1066	149/9722	7.40595e-30	6.57278e-27	6.0339e-27	WBGene00007049/WBGene00008235/WBGene00011191/WBGene00018178/WBGene00019556/WBGene00019561/WBGene00019562/WBGene00019642/WBGene00004033/WBGene00004758/WBGene00020324/WBGene00007305/WBGene00007335/WBGene00007448/WBGene00007777/WBGene00010883/WBGene00012169/WBGene00012637/WBGene00014007/WBGene00015049/WBGene00015629/WBGene00016541/WBGene00016765/WBGene00018122/WBGene00018123/WBGene00020071/WBGene000…	71
GO:0018209	GO:0018209	peptidyl-serine modification	71/1066	149/9722	7.40595e-30	6.57278e-27	6.0339e-27	WBGene00007049/WBGene00008235/WBGene00011191/WBGene00018178/WBGene00019556/WBGene00019561/WBGene00019562/WBGene00019642/WBGene00004033/WBGene00004758/WBGene00020324/WBGene00007305/WBGene00007335/WBGene00007448/WBGene00007777/WBGene00010883/WBGene00012169/WBGene00012637/WBGene00014007/WBGene00015049/WBGene00015629/WBGene00016541/WBGene00016765/WBGene00018122/WBGene00018123/WBGene00020071/WBGene000…	71
GO:0006470	GO:0006470	protein dephosphorylation	69/1066	143/9722	1.82127e-29	1.07759e-26	9.8924e-27	WBGene00009605/WBGene00011438/WBGene00012689/WBGene00013586/WBGene00013771/WBGene00004184/WBGene00004084/WBGene00006527/WBGene00009492/WBGene00009548/WBGene00010634/WBGene00012173/WBGene00013304/WBGene00014085/WBGene00015331/WBGene00015929/WBGene00015931/WBGene00016053/WBGene00016382/WBGene00016698/WBGene00018124/WBGene00018347/WBGene00019020/WBGene00019773/WBGene00022090/WBGene00022709/WBGene002…	69
GO:0006468	GO:0006468	protein phosphorylation	140/1066	492/9722	2.4573e-28	1.09043e-25	1.00103e-25	WBGene00000499/WBGene00001526/WBGene00007049/WBGene00008235/WBGene00008871/WBGene00011191/WBGene00016059/WBGene00017310/WBGene00018178/WBGene00019556/WBGene00019561/WBGene00019562/WBGene00019642/WBGene00002195/WBGene00002210/WBGene00004033/WBGene00004758/WBGene00004859/WBGene00010356/WBGene00010700/WBGene00015293/WBGene00020324/WBGene00001487/WBGene00002162/WBGene00002187/WBGene00002193/WBGene000…	140
GO:0018193	GO:0018193	peptidyl-amino acid modification	126/1066	418/9722	4.31406e-28	1.53149e-25	1.40593e-25	WBGene00000499/WBGene00001178/WBGene00004026/WBGene00004964/WBGene00007049/WBGene00008235/WBGene00011191/WBGene00016059/WBGene00017310/WBGene00018178/WBGene00019556/WBGene00019561/WBGene00019562/WBGene00019642/WBGene00002195/WBGene00004033/WBGene00004758/WBGene00020324/WBGene00022499/WBGene00001487/WBGene00002187/WBGene00002193/WBGene00002204/WBGene00002206/WBGene00002208/WBGene00004025/WBGene000…	126
GO:0016311	GO:0016311	dephosphorylation	75/1066	198/9722	1.10958e-23	3.2825e-21	3.01338e-21	WBGene00009605/WBGene00011438/WBGene00012689/WBGene00013586/WBGene00013771/WBGene00001649/WBGene00004184/WBGene00018465/WBGene00004084/WBGene00006527/WBGene00009492/WBGene00009548/WBGene00010634/WBGene00012173/WBGene00013304/WBGene00014085/WBGene00015331/WBGene00015929/WBGene00015931/WBGene00016053/WBGene00016382/WBGene00016698/WBGene00018124/WBGene00018347/WBGene00019020/WBGene00019773/WBGene000…	75
GO:0019752	GO:0019752	carboxylic acid metabolic process	109/1066	418/9722	6.52747e-19	1.65518e-16	1.51948e-16	WBGene00003816/WBGene00004258/WBGene00006418/WBGene00006945/WBGene00007122/WBGene00007363/WBGene00007756/WBGene00008230/WBGene00011088/WBGene00011436/WBGene00012855/WBGene00013358/WBGene00016511/WBGene00018491/WBGene00019096/WBGene00019599/WBGene00019644/WBGene00001684/WBGene00001685/WBGene00002210/WBGene00009628/WBGene00010336/WBGene00013866/WBGene00017048/WBGene00019404/WBGene00020146/WBGene000…	109
GO:0043436	GO:0043436	oxoacid metabolic process	109/1066	419/9722	7.92756e-19	1.75893e-16	1.61472e-16	WBGene00003816/WBGene00004258/WBGene00006418/WBGene00006945/WBGene00007122/WBGene00007363/WBGene00007756/WBGene00008230/WBGene00011088/WBGene00011436/WBGene00012855/WBGene00013358/WBGene00016511/WBGene00018491/WBGene00019096/WBGene00019599/WBGene00019644/WBGene00001684/WBGene00001685/WBGene00002210/WBGene00009628/WBGene00010336/WBGene00013866/WBGene00017048/WBGene00019404/WBGene00020146/WBGene000…	109
GO:0006082	GO:0006082	organic acid metabolic process	113/1066	457/9722	1.1248e-17	2.21836e-15	2.03649e-15	WBGene00003816/WBGene00004258/WBGene00006418/WBGene00006945/WBGene00007122/WBGene00007362/WBGene00007363/WBGene00007756/WBGene00008230/WBGene00011088/WBGene00011436/WBGene00012855/WBGene00013358/WBGene00015400/WBGene00016511/WBGene00018491/WBGene00019096/WBGene00019599/WBGene00019644/WBGene00019967/WBGene00000905/WBGene00001684/WBGene00001685/WBGene00002210/WBGene00009628/WBGene00010336/WBGene000…	113
GO:0018108	GO:0018108	peptidyl-tyrosine phosphorylation	38/1066	94/9722	1.17792e-13	2.0908e-11	1.91938e-11	WBGene00016059/WBGene00017310/WBGene00002195/WBGene00004758/WBGene00001487/WBGene00002193/WBGene00002204/WBGene00002206/WBGene00002208/WBGene00009039/WBGene00010712/WBGene00012010/WBGene00012011/WBGene00012172/WBGene00012785/WBGene00013475/WBGene00013801/WBGene00013811/WBGene00015994/WBGene00016085/WBGene00016954/WBGene00020003/WBGene00020289/WBGene00014813/WBGene00016416/WBGene00022780/WBGene000…	38
GO:0032787	GO:0032787	monocarboxylic acid metabolic process	65/1066	229/9722	1.61272e-13	2.60235e-11	2.38899e-11	WBGene00004258/WBGene00007363/WBGene00008230/WBGene00013358/WBGene00016511/WBGene00019599/WBGene00019644/WBGene00001684/WBGene00001685/WBGene00002210/WBGene00010336/WBGene00017048/WBGene00019404/WBGene00001245/WBGene00001393/WBGene00001394/WBGene00001398/WBGene00004061/WBGene00007824/WBGene00011122/WBGene00011173/WBGene00012131/WBGene00013999/WBGene00014001/WBGene00015048/WBGene00019060/WBGene000…	65
GO:0018212	GO:0018212	peptidyl-tyrosine modification	38/1066	96/9722	2.61165e-13	3.86307e-11	3.54635e-11	WBGene00016059/WBGene00017310/WBGene00002195/WBGene00004758/WBGene00001487/WBGene00002193/WBGene00002204/WBGene00002206/WBGene00002208/WBGene00009039/WBGene00010712/WBGene00012010/WBGene00012011/WBGene00012172/WBGene00012785/WBGene00013475/WBGene00013801/WBGene00013811/WBGene00015994/WBGene00016085/WBGene00016954/WBGene00020003/WBGene00020289/WBGene00014813/WBGene00016416/WBGene00022780/WBGene000…	38
GO:0045087	GO:0045087	innate immune response	70/1066	277/9722	8.41215e-12	1.14858e-09	1.05441e-09	WBGene00000558/WBGene00000783/WBGene00000936/WBGene00001345/WBGene00003092/WBGene00003647/WBGene00003702/WBGene00003705/WBGene00007807/WBGene00008239/WBGene00010470/WBGene00012101/WBGene00015362/WBGene00019100/WBGene00019373/WBGene00000522/WBGene00003613/WBGene00003997/WBGene00004758/WBGene00006890/WBGene00010700/WBGene00015716/WBGene00017726/WBGene00018729/WBGene00020658/WBGene00001394/WBGene000…	70
GO:0006955	GO:0006955	immune response	71/1066	290/9722	2.92752e-11	3.71167e-09	3.40736e-09	WBGene00000558/WBGene00000783/WBGene00000936/WBGene00001345/WBGene00003092/WBGene00003647/WBGene00003702/WBGene00003705/WBGene00007807/WBGene00008239/WBGene00010470/WBGene00012101/WBGene00015362/WBGene00019100/WBGene00019373/WBGene00000522/WBGene00003613/WBGene00003997/WBGene00004758/WBGene00006890/WBGene00010700/WBGene00015716/WBGene00017726/WBGene00018729/WBGene00020658/WBGene00001394/WBGene000…	71
GO:0002376	GO:0002376	immune system process	71/1066	293/9722	4.87012e-11	5.76297e-09	5.29048e-09	WBGene00000558/WBGene00000783/WBGene00000936/WBGene00001345/WBGene00003092/WBGene00003647/WBGene00003702/WBGene00003705/WBGene00007807/WBGene00008239/WBGene00010470/WBGene00012101/WBGene00015362/WBGene00019100/WBGene00019373/WBGene00000522/WBGene00003613/WBGene00003997/WBGene00004758/WBGene00006890/WBGene00010700/WBGene00015716/WBGene00017726/WBGene00018729/WBGene00020658/WBGene00001394/WBGene000…	71
GO:0006631	GO:0006631	fatty acid metabolic process	50/1066	174/9722	6.67004e-11	7.39958e-09	6.79291e-09	WBGene00007363/WBGene00013358/WBGene00016511/WBGene00019599/WBGene00019644/WBGene00002210/WBGene00010336/WBGene00017048/WBGene00019404/WBGene00001245/WBGene00001393/WBGene00001394/WBGene00001398/WBGene00004061/WBGene00011122/WBGene00011173/WBGene00012131/WBGene00013999/WBGene00015048/WBGene00019060/WBGene00019151/WBGene00004059/WBGene00007228/WBGene00011467/WBGene00012177/WBGene00013284/WBGene000…	50
GO:0044242	GO:0044242	cellular lipid catabolic process	38/1066	115/9722	1.56531e-10	1.63437e-08	1.50037e-08	WBGene00006418/WBGene00013358/WBGene00016511/WBGene00019599/WBGene00019965/WBGene00020947/WBGene00008607/WBGene00010336/WBGene00017048/WBGene00019612/WBGene00004061/WBGene00011122/WBGene00013999/WBGene00015048/WBGene00019060/WBGene00019151/WBGene00021370/WBGene00004038/WBGene00004059/WBGene00011467/WBGene00011511/WBGene00012177/WBGene00015887/WBGene00017123/WBGene00018755/WBGene00019022/WBGene000…	38
GO:0016042	GO:0016042	lipid catabolic process	47/1066	167/9722	5.42199e-10	5.34668e-08	4.90833e-08	WBGene00004037/WBGene00006418/WBGene00013358/WBGene00016511/WBGene00019599/WBGene00019965/WBGene00020947/WBGene00003907/WBGene00008607/WBGene00010336/WBGene00017048/WBGene00017864/WBGene00019612/WBGene00004061/WBGene00011122/WBGene00011423/WBGene00013999/WBGene00015048/WBGene00016288/WBGene00019060/WBGene00019151/WBGene00019229/WBGene00021370/WBGene00004038/WBGene00004059/WBGene00010915/WBGene000…	47
GO:0044282	GO:0044282	small molecule catabolic process	48/1066	174/9722	7.47044e-10	6.97896e-08	6.40678e-08	WBGene00007122/WBGene00008230/WBGene00013358/WBGene00016511/WBGene00019599/WBGene00020962/WBGene00009628/WBGene00010336/WBGene00017048/WBGene00020658/WBGene00004061/WBGene00011122/WBGene00012786/WBGene00013999/WBGene00014095/WBGene00015048/WBGene00015326/WBGene00019060/WBGene00019151/WBGene00000114/WBGene00000240/WBGene00004059/WBGene00006601/WBGene00007480/WBGene00010456/WBGene00011467/WBGene000…	48
GO:0009062	GO:0009062	fatty acid catabolic process	28/1066	73/9722	8.7091e-10	7.72932e-08	7.09562e-08	WBGene00013358/WBGene00016511/WBGene00019599/WBGene00010336/WBGene00017048/WBGene00004061/WBGene00011122/WBGene00013999/WBGene00015048/WBGene00019060/WBGene00019151/WBGene00004059/WBGene00011467/WBGene00012177/WBGene00015887/WBGene00017123/WBGene00019022/WBGene00019406/WBGene00021296/WBGene00008564/WBGene00011232/WBGene00013594/WBGene00016325/WBGene00016491/WBGene00020347/WBGene00003609/WBGene000…	28
GO:0044255	GO:0044255	cellular lipid metabolic process	91/1066	442/9722	1.10042e-09	9.30119e-08	8.53861e-08	WBGene00000987/WBGene00006418/WBGene00007363/WBGene00008346/WBGene00010296/WBGene00010628/WBGene00011517/WBGene00013358/WBGene00016511/WBGene00017769/WBGene00019464/WBGene00019599/WBGene00019644/WBGene00019806/WBGene00019965/WBGene00020947/WBGene00002210/WBGene00008607/WBGene00010336/WBGene00016934/WBGene00017048/WBGene00019404/WBGene00019612/WBGene00001245/WBGene00001393/WBGene00001394/WBGene000…	91
GO:0016054	GO:0016054	organic acid catabolic process	42/1066	144/9722	1.37813e-09	1.06356e-07	9.76361e-08	WBGene00007122/WBGene00013358/WBGene00016511/WBGene00019599/WBGene00009628/WBGene00010336/WBGene00017048/WBGene00020658/WBGene00004061/WBGene00011122/WBGene00012786/WBGene00013999/WBGene00014095/WBGene00015048/WBGene00015326/WBGene00019060/WBGene00019151/WBGene00000114/WBGene00000240/WBGene00004059/WBGene00007480/WBGene00010456/WBGene00011467/WBGene00012177/WBGene00015887/WBGene00017123/WBGene000…	42
GO:0046395	GO:0046395	carboxylic acid catabolic process	42/1066	144/9722	1.37813e-09	1.06356e-07	9.76361e-08	WBGene00007122/WBGene00013358/WBGene00016511/WBGene00019599/WBGene00009628/WBGene00010336/WBGene00017048/WBGene00020658/WBGene00004061/WBGene00011122/WBGene00012786/WBGene00013999/WBGene00014095/WBGene00015048/WBGene00015326/WBGene00019060/WBGene00019151/WBGene00000114/WBGene00000240/WBGene00004059/WBGene00007480/WBGene00010456/WBGene00011467/WBGene00012177/WBGene00015887/WBGene00017123/WBGene000…	42
GO:0098542	GO:0098542	defense response to other organism	86/1066	412/9722	1.60646e-09	1.18811e-07	1.0907e-07	WBGene00000558/WBGene00000783/WBGene00000936/WBGene00001345/WBGene00002015/WBGene00002018/WBGene00003092/WBGene00003647/WBGene00003702/WBGene00003705/WBGene00006418/WBGene00007097/WBGene00007807/WBGene00008239/WBGene00010470/WBGene00012101/WBGene00015362/WBGene00019090/WBGene00019100/WBGene00019373/WBGene00000522/WBGene00003613/WBGene00003997/WBGene00004758/WBGene00006890/WBGene00010700/WBGene000…	86
GO:0009607	GO:0009607	response to biotic stimulus	86/1066	414/9722	2.0601e-09	1.35432e-07	1.24329e-07	WBGene00000558/WBGene00000783/WBGene00000936/WBGene00001345/WBGene00002015/WBGene00002018/WBGene00003092/WBGene00003647/WBGene00003702/WBGene00003705/WBGene00006418/WBGene00007097/WBGene00007807/WBGene00008239/WBGene00010470/WBGene00012101/WBGene00015362/WBGene00019090/WBGene00019100/WBGene00019373/WBGene00000522/WBGene00003613/WBGene00003997/WBGene00004758/WBGene00006890/WBGene00010700/WBGene000…	86
GO:0043207	GO:0043207	response to external biotic stimulus	86/1066	414/9722	2.0601e-09	1.35432e-07	1.24329e-07	WBGene00000558/WBGene00000783/WBGene00000936/WBGene00001345/WBGene00002015/WBGene00002018/WBGene00003092/WBGene00003647/WBGene00003702/WBGene00003705/WBGene00006418/WBGene00007097/WBGene00007807/WBGene00008239/WBGene00010470/WBGene00012101/WBGene00015362/WBGene00019090/WBGene00019100/WBGene00019373/WBGene00000522/WBGene00003613/WBGene00003997/WBGene00004758/WBGene00006890/WBGene00010700/WBGene000…	86
GO:0051707	GO:0051707	response to other organism	86/1066	414/9722	2.0601e-09	1.35432e-07	1.24329e-07	WBGene00000558/WBGene00000783/WBGene00000936/WBGene00001345/WBGene00002015/WBGene00002018/WBGene00003092/WBGene00003647/WBGene00003702/WBGene00003705/WBGene00006418/WBGene00007097/WBGene00007807/WBGene00008239/WBGene00010470/WBGene00012101/WBGene00015362/WBGene00019090/WBGene00019100/WBGene00019373/WBGene00000522/WBGene00003613/WBGene00003997/WBGene00004758/WBGene00006890/WBGene00010700/WBGene000…	86
GO:0006090	GO:0006090	pyruvate metabolic process	17/1066	31/9722	2.51464e-09	1.5941e-07	1.46341e-07	WBGene00004258/WBGene00008230/WBGene00001684/WBGene00001685/WBGene00007824/WBGene00014001/WBGene00019151/WBGene00020679/WBGene00002262/WBGene00006601/WBGene00011510/WBGene00011884/WBGene00011232/WBGene00019001/WBGene00011474/WBGene00017166/WBGene00021043	17
GO:0006952	GO:0006952	defense response	86/1066	416/9722	2.63511e-09	1.61287e-07	1.48064e-07	WBGene00000558/WBGene00000783/WBGene00000936/WBGene00001345/WBGene00002015/WBGene00002018/WBGene00003092/WBGene00003647/WBGene00003702/WBGene00003705/WBGene00006418/WBGene00007097/WBGene00007807/WBGene00008239/WBGene00010470/WBGene00012101/WBGene00015362/WBGene00019090/WBGene00019100/WBGene00019373/WBGene00000522/WBGene00003613/WBGene00003997/WBGene00004758/WBGene00006890/WBGene00010700/WBGene000…	86
GO:0072329	GO:0072329	monocarboxylic acid catabolic process	28/1066	79/9722	6.99923e-09	4.14121e-07	3.80169e-07	WBGene00013358/WBGene00016511/WBGene00019599/WBGene00010336/WBGene00017048/WBGene00004061/WBGene00011122/WBGene00013999/WBGene00015048/WBGene00019060/WBGene00019151/WBGene00004059/WBGene00011467/WBGene00012177/WBGene00015887/WBGene00017123/WBGene00019022/WBGene00019406/WBGene00021296/WBGene00008564/WBGene00011232/WBGene00013594/WBGene00016325/WBGene00016491/WBGene00020347/WBGene00003609/WBGene000…	28
GO:0044283	GO:0044283	small molecule biosynthetic process	47/1066	182/9722	1.15188e-08	6.59544e-07	6.0547e-07	WBGene00000766/WBGene00003816/WBGene00004258/WBGene00007363/WBGene00008254/WBGene00012855/WBGene00013358/WBGene00019096/WBGene00020947/WBGene00002210/WBGene00013866/WBGene00020146/WBGene00001245/WBGene00001393/WBGene00001394/WBGene00001398/WBGene00008490/WBGene00008732/WBGene00011128/WBGene00012131/WBGene00014081/WBGene00019151/WBGene00044025/WBGene00000240/WBGene00004259/WBGene00006601/WBGene000…	47
GO:0044419	GO:0044419	biological process involved in interspecies interaction between organisms	86/1066	434/9722	2.16281e-08	1.19969e-06	1.10133e-06	WBGene00000558/WBGene00000783/WBGene00000936/WBGene00001345/WBGene00002015/WBGene00002018/WBGene00003092/WBGene00003647/WBGene00003702/WBGene00003705/WBGene00006418/WBGene00007097/WBGene00007807/WBGene00008239/WBGene00010470/WBGene00012101/WBGene00015362/WBGene00019090/WBGene00019100/WBGene00019373/WBGene00000522/WBGene00003613/WBGene00003997/WBGene00004758/WBGene00006890/WBGene00010700/WBGene000…	86
GO:0097501	GO:0097501	stress response to metal ion	14/1066	26/9722	9.06606e-08	4.87644e-06	4.47664e-06	WBGene00001345/WBGene00003092/WBGene00008239/WBGene00008296/WBGene00010470/WBGene00003997/WBGene00017726/WBGene00018724/WBGene00018725/WBGene00018729/WBGene00018730/WBGene00002187/WBGene00003960/WBGene00006923	14
GO:0046394	GO:0046394	carboxylic acid biosynthetic process	31/1066	118/9722	2.41297e-06	0.000125971	0.000115643	WBGene00003816/WBGene00007363/WBGene00012855/WBGene00013358/WBGene00019096/WBGene00002210/WBGene00013866/WBGene00020146/WBGene00001245/WBGene00001393/WBGene00001394/WBGene00001398/WBGene00008490/WBGene00008732/WBGene00012131/WBGene00000240/WBGene00004259/WBGene00007228/WBGene00007480/WBGene00010456/WBGene00010759/WBGene00015064/WBGene00017440/WBGene00018783/WBGene00021787/WBGene00007707/WBGene000…	31
GO:0016053	GO:0016053	organic acid biosynthetic process	31/1066	119/9722	2.92714e-06	0.000148448	0.000136277	WBGene00003816/WBGene00007363/WBGene00012855/WBGene00013358/WBGene00019096/WBGene00002210/WBGene00013866/WBGene00020146/WBGene00001245/WBGene00001393/WBGene00001394/WBGene00001398/WBGene00008490/WBGene00008732/WBGene00012131/WBGene00000240/WBGene00004259/WBGene00007228/WBGene00007480/WBGene00010456/WBGene00010759/WBGene00015064/WBGene00017440/WBGene00018783/WBGene00021787/WBGene00007707/WBGene000…	31
GO:0006635	GO:0006635	fatty acid beta-oxidation	16/1066	45/9722	1.1517e-05	0.000567853	0.000521297	WBGene00019599/WBGene00010336/WBGene00004061/WBGene00011122/WBGene00019060/WBGene00004059/WBGene00011467/WBGene00012177/WBGene00017123/WBGene00019022/WBGene00021296/WBGene00008564/WBGene00016325/WBGene00016491/WBGene00020347/WBGene00010035	16
GO:0000041	GO:0000041	transition metal ion transport	17/1066	50/9722	1.22559e-05	0.000577228	0.000529903	WBGene00001500/WBGene00004876/WBGene00011821/WBGene00019830/WBGene00004878/WBGene00006487/WBGene00009008/WBGene00014669/WBGene00021936/WBGene00044107/WBGene00012204/WBGene00019674/WBGene00021354/WBGene00045052/WBGene00045053/WBGene00000835/WBGene00012712	17
GO:0008652	GO:0008652	amino acid biosynthetic process	19/1066	60/9722	1.23576e-05	0.000577228	0.000529903	WBGene00003816/WBGene00012855/WBGene00019096/WBGene00013866/WBGene00020146/WBGene00008490/WBGene00008732/WBGene00000240/WBGene00004259/WBGene00007480/WBGene00010456/WBGene00010759/WBGene00015064/WBGene00017440/WBGene00018783/WBGene00021787/WBGene00009177/WBGene00009271/WBGene00001603	19
GO:0030968	GO:0030968	endoplasmic reticulum unfolded protein response	37/1066	164/9722	1.30048e-05	0.000591887	0.00054336	WBGene00000024/WBGene00000029/WBGene00000030/WBGene00000031/WBGene00001152/WBGene00002015/WBGene00002017/WBGene00002018/WBGene00002019/WBGene00002020/WBGene00004099/WBGene00006539/WBGene00009239/WBGene00009331/WBGene00010470/WBGene00011535/WBGene00015660/WBGene00018292/WBGene00000032/WBGene00000033/WBGene00000245/WBGene00003554/WBGene00017244/WBGene00018259/WBGene00000683/WBGene00004156/WBGene000…	37
GO:0046686	GO:0046686	response to cadmium ion	10/1066	20/9722	1.58513e-05	0.000703404	0.000645734	WBGene00003473/WBGene00003474/WBGene00008239/WBGene00008296/WBGene00010470/WBGene00003997/WBGene00002187/WBGene00003960/WBGene00006923/WBGene00012712	10
GO:0007140	GO:0007140	male meiotic nuclear division	7/1066	9722-10-01	1.66408e-05	0.000713949	0.000655415	WBGene00002187/WBGene00007307/WBGene00007733/WBGene00020187/WBGene00020661/WBGene00021113/WBGene00004960	7
GO:0006096	GO:0006096	glycolytic process	11/1066	24/9722	1.68934e-05	0.000713949	0.000655415	WBGene00008230/WBGene00001684/WBGene00001685/WBGene00014001/WBGene00020679/WBGene00006601/WBGene00011510/WBGene00011884/WBGene00019001/WBGene00011474/WBGene00017166	11
GO:0006986	GO:0006986	response to unfolded protein	41/1066	192/9722	1.85356e-05	0.000765131	0.000702401	WBGene00000024/WBGene00000029/WBGene00000030/WBGene00000031/WBGene00001152/WBGene00002010/WBGene00002015/WBGene00002017/WBGene00002018/WBGene00002019/WBGene00002020/WBGene00004099/WBGene00006539/WBGene00009239/WBGene00009331/WBGene00010470/WBGene00011535/WBGene00015660/WBGene00018292/WBGene00000032/WBGene00000033/WBGene00000245/WBGene00003554/WBGene00017244/WBGene00018259/WBGene00000683/WBGene000…	41
GO:1901607	GO:1901607	alpha-amino acid biosynthetic process	18/1066	57/9722	2.17609e-05	0.000846549	0.000777143	WBGene00003816/WBGene00012855/WBGene00019096/WBGene00013866/WBGene00020146/WBGene00008490/WBGene00008732/WBGene00000240/WBGene00004259/WBGene00007480/WBGene00010456/WBGene00010759/WBGene00015064/WBGene00018783/WBGene00021787/WBGene00009177/WBGene00009271/WBGene00001603	18
GO:0019395	GO:0019395	fatty acid oxidation	17/1066	52/9722	2.20766e-05	0.000846549	0.000777143	WBGene00019599/WBGene00010336/WBGene00004061/WBGene00011122/WBGene00013999/WBGene00019060/WBGene00004059/WBGene00011467/WBGene00012177/WBGene00017123/WBGene00019022/WBGene00021296/WBGene00008564/WBGene00016325/WBGene00016491/WBGene00020347/WBGene00010035	17
GO:0034440	GO:0034440	lipid oxidation	17/1066	52/9722	2.20766e-05	0.000846549	0.000777143	WBGene00019599/WBGene00010336/WBGene00004061/WBGene00011122/WBGene00013999/WBGene00019060/WBGene00004059/WBGene00011467/WBGene00012177/WBGene00017123/WBGene00019022/WBGene00021296/WBGene00008564/WBGene00016325/WBGene00016491/WBGene00020347/WBGene00010035	17
GO:0006520	GO:0006520	amino acid metabolic process	40/1066	187/9722	2.24157e-05	0.000846549	0.000777143	WBGene00003816/WBGene00006945/WBGene00007122/WBGene00007756/WBGene00011088/WBGene00011436/WBGene00012855/WBGene00019096/WBGene00009628/WBGene00013866/WBGene00020146/WBGene00020658/WBGene00001839/WBGene00002152/WBGene00006409/WBGene00008490/WBGene00008732/WBGene00012786/WBGene00014095/WBGene00015326/WBGene00000114/WBGene00000240/WBGene00004259/WBGene00007480/WBGene00010456/WBGene00010759/WBGene000…	40
GO:0042026	GO:0042026	protein refolding	11/1066	26/9722	4.24889e-05	0.00157121	0.00144239	WBGene00002010/WBGene00002015/WBGene00002016/WBGene00002018/WBGene00002019/WBGene00002021/WBGene00002012/WBGene00002013/WBGene00001030/WBGene00002026/WBGene00014233	11
GO:0034620	GO:0034620	cellular response to unfolded protein	39/1066	188/9722	5.81477e-05	0.00210637	0.00193368	WBGene00000024/WBGene00000029/WBGene00000030/WBGene00000031/WBGene00001152/WBGene00002010/WBGene00002015/WBGene00002017/WBGene00002018/WBGene00002019/WBGene00002020/WBGene00004099/WBGene00006539/WBGene00009239/WBGene00009331/WBGene00010470/WBGene00011535/WBGene00015660/WBGene00018292/WBGene00000032/WBGene00000033/WBGene00000245/WBGene00003554/WBGene00017244/WBGene00018259/WBGene00000683/WBGene000…	39
GO:1901605	GO:1901605	alpha-amino acid metabolic process	29/1066	125/9722	6.41583e-05	0.00227762	0.00209089	WBGene00003816/WBGene00007122/WBGene00007756/WBGene00011088/WBGene00012855/WBGene00019096/WBGene00009628/WBGene00013866/WBGene00020146/WBGene00020658/WBGene00008490/WBGene00008732/WBGene00014095/WBGene00015326/WBGene00000114/WBGene00000240/WBGene00004259/WBGene00007480/WBGene00010456/WBGene00010759/WBGene00010912/WBGene00015064/WBGene00018783/WBGene00021787/WBGene00001843/WBGene00009177/WBGene000…	29
GO:0010038	GO:0010038	response to metal ion	22/1066	84/9722	7.20785e-05	0.00250862	0.00230294	WBGene00001345/WBGene00003092/WBGene00003473/WBGene00003474/WBGene00004925/WBGene00008239/WBGene00008296/WBGene00010470/WBGene00003997/WBGene00004876/WBGene00011821/WBGene00017726/WBGene00018724/WBGene00018725/WBGene00018729/WBGene00018730/WBGene00002187/WBGene00004878/WBGene00003960/WBGene00006923/WBGene00000542/WBGene00012712	22
GO:0006563	GO:0006563	L-serine metabolic process	7/1066	9722-12-01	8.99849e-05	0.0030716	0.00281977	WBGene00019096/WBGene00013866/WBGene00010456/WBGene00010759/WBGene00018783/WBGene00021787/WBGene00009177	7
GO:0042592	GO:0042592	homeostatic process	45/1066	233/9722	9.99909e-05	0.00334875	0.0030742	WBGene00001500/WBGene00004037/WBGene00007099/WBGene00007586/WBGene00015660/WBGene00000822/WBGene00003561/WBGene00003733/WBGene00004313/WBGene00004876/WBGene00006983/WBGene00008980/WBGene00010336/WBGene00016997/WBGene00004878/WBGene00006487/WBGene00008074/WBGene00016435/WBGene00017921/WBGene00018318/WBGene00019060/WBGene00019151/WBGene00044107/WBGene00004038/WBGene00004096/WBGene00006601/WBGene000…	45
GO:0035966	GO:0035966	response to topologically incorrect protein	41/1066	208/9722	0.000126492	0.00415783	0.00381694	WBGene00000024/WBGene00000029/WBGene00000030/WBGene00000031/WBGene00001152/WBGene00002010/WBGene00002015/WBGene00002017/WBGene00002018/WBGene00002019/WBGene00002020/WBGene00004099/WBGene00006539/WBGene00009239/WBGene00009331/WBGene00010470/WBGene00011535/WBGene00015660/WBGene00018292/WBGene00000032/WBGene00000033/WBGene00000245/WBGene00003554/WBGene00017244/WBGene00018259/WBGene00000683/WBGene000…	41
GO:0035967	GO:0035967	cellular response to topologically incorrect protein	39/1066	199/9722	0.000207787	0.00670587	0.00615607	WBGene00000024/WBGene00000029/WBGene00000030/WBGene00000031/WBGene00001152/WBGene00002010/WBGene00002015/WBGene00002017/WBGene00002018/WBGene00002019/WBGene00002020/WBGene00004099/WBGene00006539/WBGene00009239/WBGene00009331/WBGene00010470/WBGene00011535/WBGene00015660/WBGene00018292/WBGene00000032/WBGene00000033/WBGene00000245/WBGene00003554/WBGene00017244/WBGene00018259/WBGene00000683/WBGene000…	39
GO:0055082	GO:0055082	intracellular chemical homeostasis	28/1066	128/9722	0.00024828	0.00786959	0.00722438	WBGene00001500/WBGene00004037/WBGene00007586/WBGene00015660/WBGene00000822/WBGene00003733/WBGene00004313/WBGene00004876/WBGene00008980/WBGene00004878/WBGene00006487/WBGene00008074/WBGene00019151/WBGene00044107/WBGene00004038/WBGene00004096/WBGene00007248/WBGene00003569/WBGene00011232/WBGene00019674/WBGene00044988/WBGene00045052/WBGene00045053/WBGene00004736/WBGene00004976/WBGene00011260/WBGene000…	28
GO:0050829	GO:0050829	defense response to Gram-negative bacterium	27/1066	122/9722	0.00026054	0.00811329	0.00744811	WBGene00000936/WBGene00002015/WBGene00002018/WBGene00003702/WBGene00007097/WBGene00008239/WBGene00019090/WBGene00003613/WBGene00003997/WBGene00004758/WBGene00010700/WBGene00016997/WBGene00002187/WBGene00004878/WBGene00008199/WBGene00001884/WBGene00004096/WBGene00006875/WBGene00017123/WBGene00017218/WBGene00018274/WBGene00004196/WBGene00000903/WBGene00003225/WBGene00004736/WBGene00006959/WBGene000…	27
GO:0048878	GO:0048878	chemical homeostasis	37/1066	188/9722	0.000274281	0.00839394	0.00770575	WBGene00001500/WBGene00004037/WBGene00007586/WBGene00015660/WBGene00000822/WBGene00003561/WBGene00003733/WBGene00004313/WBGene00004876/WBGene00008980/WBGene00010336/WBGene00016997/WBGene00004878/WBGene00006487/WBGene00008074/WBGene00018318/WBGene00019060/WBGene00019151/WBGene00044107/WBGene00004038/WBGene00004096/WBGene00007248/WBGene00003569/WBGene00008564/WBGene00011232/WBGene00019674/WBGene000…	37
GO:0006091	GO:0006091	generation of precursor metabolites and energy	30/1066	142/9722	0.000288846	0.00868986	0.0079774	WBGene00008225/WBGene00008230/WBGene00012692/WBGene00013854/WBGene00018491/WBGene00001684/WBGene00001685/WBGene00006863/WBGene00015391/WBGene00019211/WBGene00002162/WBGene00014001/WBGene00017121/WBGene00020679/WBGene00003831/WBGene00004096/WBGene00006601/WBGene00011510/WBGene00011884/WBGene00009664/WBGene00019001/WBGene00001503/WBGene00002855/WBGene00003225/WBGene00009440/WBGene00011474/WBGene000…	30
GO:1903825	GO:1903825	organic acid transmembrane transport	19/1066	75/9722	0.000350139	0.0101885	0.00935316	WBGene00004909/WBGene00012402/WBGene00019656/WBGene00004061/WBGene00004908/WBGene00021994/WBGene00004059/WBGene00004904/WBGene00007080/WBGene00008052/WBGene00008137/WBGene00009513/WBGene00020837/WBGene00004901/WBGene00010421/WBGene00003519/WBGene00004906/WBGene00010755/WBGene00019326	19
GO:1905039	GO:1905039	carboxylic acid transmembrane transport	19/1066	75/9722	0.000350139	0.0101885	0.00935316	WBGene00004909/WBGene00012402/WBGene00019656/WBGene00004061/WBGene00004908/WBGene00021994/WBGene00004059/WBGene00004904/WBGene00007080/WBGene00008052/WBGene00008137/WBGene00009513/WBGene00020837/WBGene00004901/WBGene00010421/WBGene00003519/WBGene00004906/WBGene00010755/WBGene00019326	19
GO:0006637	GO:0006637	acyl-CoA metabolic process	13/1066	42/9722	0.000373714	0.0105292	0.00966598	WBGene00016511/WBGene00017769/WBGene00019015/WBGene00017048/WBGene00019404/WBGene00007824/WBGene00012131/WBGene00011510/WBGene00013284/WBGene00015887/WBGene00008415/WBGene00013594/WBGene00020989	13
GO:0035383	GO:0035383	thioester metabolic process	13/1066	42/9722	0.000373714	0.0105292	0.00966598	WBGene00016511/WBGene00017769/WBGene00019015/WBGene00017048/WBGene00019404/WBGene00007824/WBGene00012131/WBGene00011510/WBGene00013284/WBGene00015887/WBGene00008415/WBGene00013594/WBGene00020989	13
GO:1901659	GO:1901659	glycosyl compound biosynthetic process	9/1066	23/9722	0.000433672	0.0120276	0.0110415	WBGene00007691/WBGene00007695/WBGene00011128/WBGene00019060/WBGene00007228/WBGene00013284/WBGene00015064/WBGene00008564/WBGene00020557	9
GO:1990169	GO:1990169	stress response to copper ion	6/1066	9722-11-01	0.000486351	0.0132811	0.0121922	WBGene00001345/WBGene00003092/WBGene00018725/WBGene00002187/WBGene00003960/WBGene00006923	6
GO:0030258	GO:0030258	lipid modification	20/1066	83/9722	0.000502502	0.0135142	0.0124063	WBGene00019599/WBGene00010336/WBGene00016934/WBGene00004061/WBGene00007446/WBGene00011122/WBGene00013999/WBGene00019060/WBGene00004059/WBGene00011467/WBGene00012177/WBGene00017123/WBGene00019022/WBGene00021296/WBGene00008564/WBGene00016325/WBGene00016491/WBGene00020347/WBGene00010035/WBGene00018674	20
GO:0035435	GO:0035435	phosphate ion transmembrane transport	7/1066	15/9722	0.000542951	0.0143841	0.0132048	WBGene00007584/WBGene00015055/WBGene00017312/WBGene00019656/WBGene00016739/WBGene00016358/WBGene00011493	7
GO:0048232	GO:0048232	male gamete generation	18/1066	72/9722	0.00058999	0.0154005	0.0141378	WBGene00004964/WBGene00023417/WBGene00002187/WBGene00007307/WBGene00007733/WBGene00011910/WBGene00017928/WBGene00001414/WBGene00004958/WBGene00004962/WBGene00004965/WBGene00004969/WBGene00020187/WBGene00020661/WBGene00021113/WBGene00004960/WBGene00006449/WBGene00006604	18
GO:0006006	GO:0006006	glucose metabolic process	9/1066	24/9722	0.000626991	0.0161291	0.0148067	WBGene00004258/WBGene00008230/WBGene00001684/WBGene00001685/WBGene00019151/WBGene00006601/WBGene00011232/WBGene00019001/WBGene00021043	9
GO:0034976	GO:0034976	response to endoplasmic reticulum stress	39/1066	212/9722	0.000776454	0.0196886	0.0180744	WBGene00000024/WBGene00000029/WBGene00000030/WBGene00000031/WBGene00001152/WBGene00002015/WBGene00002017/WBGene00002018/WBGene00002019/WBGene00002020/WBGene00004099/WBGene00006539/WBGene00009239/WBGene00009331/WBGene00010470/WBGene00011535/WBGene00015660/WBGene00018292/WBGene00000032/WBGene00000033/WBGene00000245/WBGene00003554/WBGene00017244/WBGene00018259/WBGene00000683/WBGene00002187/WBGene000…	39
GO:0019725	GO:0019725	cellular homeostasis	33/1066	171/9722	0.000822849	0.0203483	0.0186801	WBGene00001500/WBGene00004037/WBGene00007099/WBGene00007586/WBGene00015660/WBGene00000822/WBGene00003733/WBGene00004313/WBGene00004876/WBGene00008980/WBGene00004878/WBGene00006487/WBGene00008074/WBGene00019151/WBGene00044107/WBGene00004038/WBGene00004096/WBGene00006601/WBGene00007248/WBGene00003569/WBGene00011232/WBGene00013955/WBGene00019674/WBGene00044988/WBGene00045052/WBGene00045053/WBGene000…	33
GO:0033865	GO:0033865	nucleoside bisphosphate metabolic process	14/1066	51/9722	0.00087293	0.0203483	0.0186801	WBGene00016511/WBGene00017769/WBGene00019015/WBGene00017048/WBGene00019404/WBGene00007824/WBGene00012131/WBGene00011510/WBGene00013284/WBGene00015887/WBGene00008415/WBGene00013594/WBGene00020989/WBGene00011500	14
GO:0033875	GO:0033875	ribonucleoside bisphosphate metabolic process	14/1066	51/9722	0.00087293	0.0203483	0.0186801	WBGene00016511/WBGene00017769/WBGene00019015/WBGene00017048/WBGene00019404/WBGene00007824/WBGene00012131/WBGene00011510/WBGene00013284/WBGene00015887/WBGene00008415/WBGene00013594/WBGene00020989/WBGene00011500	14
GO:0034032	GO:0034032	purine nucleoside bisphosphate metabolic process	14/1066	51/9722	0.00087293	0.0203483	0.0186801	WBGene00016511/WBGene00017769/WBGene00019015/WBGene00017048/WBGene00019404/WBGene00007824/WBGene00012131/WBGene00011510/WBGene00013284/WBGene00015887/WBGene00008415/WBGene00013594/WBGene00020989/WBGene00011500	14
GO:0006817	GO:0006817	phosphate ion transport	7/1066	16/9722	0.000874428	0.0203483	0.0186801	WBGene00007584/WBGene00015055/WBGene00017312/WBGene00019656/WBGene00016739/WBGene00016358/WBGene00011493	7
GO:0009081	GO:0009081	branched-chain amino acid metabolic process	7/1066	16/9722	0.000874428	0.0203483	0.0186801	WBGene00007122/WBGene00012855/WBGene00012786/WBGene00015326/WBGene00000114/WBGene00010456/WBGene00021787	7
GO:0032007	GO:0032007	negative regulation of TOR signaling	6/1066	9722-12-01	0.000882717	0.0203483	0.0186801	WBGene00006814/WBGene00012638/WBGene00012207/WBGene00044388/WBGene00015230/WBGene00019801	6
GO:1901657	GO:1901657	glycosyl compound metabolic process	11/1066	35/9722	0.00090613	0.0206203	0.0189297	WBGene00007691/WBGene00007695/WBGene00011128/WBGene00019060/WBGene00019298/WBGene00007228/WBGene00013284/WBGene00015064/WBGene00008564/WBGene00020557/WBGene00022817	11
GO:0003333	GO:0003333	amino acid transmembrane transport	14/1066	52/9722	0.00107616	0.0241796	0.0221972	WBGene00004909/WBGene00012402/WBGene00004908/WBGene00004904/WBGene00007080/WBGene00008052/WBGene00008137/WBGene00009513/WBGene00020837/WBGene00004901/WBGene00010421/WBGene00004906/WBGene00010755/WBGene00019326	14
GO:0019637	GO:0019637	organophosphate metabolic process	67/1066	423/9722	0.00112612	0.0249859	0.0229374	WBGene00000071/WBGene00003579/WBGene00008230/WBGene00008346/WBGene00016509/WBGene00016511/WBGene00017769/WBGene00018491/WBGene00019015/WBGene00019806/WBGene00000207/WBGene00008607/WBGene00017048/WBGene00017244/WBGene00018519/WBGene00019404/WBGene00019612/WBGene00007824/WBGene00008581/WBGene00011128/WBGene00011482/WBGene00012131/WBGene00012423/WBGene00014081/WBGene00015202/WBGene00015248/WBGene000…	67
GO:0006826	GO:0006826	iron ion transport	7/1066	17/9722	0.00134692	0.0293087	0.0269058	WBGene00001500/WBGene00004876/WBGene00019830/WBGene00004878/WBGene00009008/WBGene00012204/WBGene00021354	7
GO:0030001	GO:0030001	metal ion transport	50/1066	298/9722	0.00135398	0.0293087	0.0269058	WBGene00001500/WBGene00004037/WBGene00004909/WBGene00006686/WBGene00006696/WBGene00014109/WBGene00015660/WBGene00000822/WBGene00003733/WBGene00004876/WBGene00008980/WBGene00011821/WBGene00018716/WBGene00019830/WBGene00004878/WBGene00004908/WBGene00006487/WBGene00006663/WBGene00008074/WBGene00009008/WBGene00014092/WBGene00014669/WBGene00021936/WBGene00021948/WBGene00044107/WBGene00004038/WBGene000…	50
GO:0016138	GO:0016138	glycoside biosynthetic process	6/1066	13/9722	0.00148802	0.0296769	0.0272438	WBGene00007691/WBGene00007695/WBGene00019060/WBGene00007228/WBGene00013284/WBGene00008564	6
GO:0019344	GO:0019344	cysteine biosynthetic process	6/1066	13/9722	0.00148802	0.0296769	0.0272438	WBGene00019096/WBGene00013866/WBGene00008490/WBGene00008732/WBGene00010759/WBGene00018783	6
GO:0019432	GO:0019432	triglyceride biosynthetic process	6/1066	13/9722	0.00148802	0.0296769	0.0272438	WBGene00010296/WBGene00019464/WBGene00019151/WBGene00011232/WBGene00021043/WBGene00021818	6
GO:0046460	GO:0046460	neutral lipid biosynthetic process	6/1066	13/9722	0.00148802	0.0296769	0.0272438	WBGene00010296/WBGene00019464/WBGene00019151/WBGene00011232/WBGene00021043/WBGene00021818	6
GO:0046463	GO:0046463	acylglycerol biosynthetic process	6/1066	13/9722	0.00148802	0.0296769	0.0272438	WBGene00010296/WBGene00019464/WBGene00019151/WBGene00011232/WBGene00021043/WBGene00021818	6
GO:1904069	GO:1904069	ascaroside metabolic process	6/1066	13/9722	0.00148802	0.0296769	0.0272438	WBGene00007691/WBGene00007695/WBGene00019060/WBGene00007228/WBGene00013284/WBGene00008564	6
GO:1904070	GO:1904070	ascaroside biosynthetic process	6/1066	13/9722	0.00148802	0.0296769	0.0272438	WBGene00007691/WBGene00007695/WBGene00019060/WBGene00007228/WBGene00013284/WBGene00008564	6
GO:0006873	GO:0006873	intracellular monoatomic ion homeostasis	24/1066	116/9722	0.00152693	0.0297835	0.0273417	WBGene00001500/WBGene00004037/WBGene00007586/WBGene00015660/WBGene00000822/WBGene00003733/WBGene00004313/WBGene00004876/WBGene00008980/WBGene00004878/WBGene00006487/WBGene00008074/WBGene00044107/WBGene00004038/WBGene00007248/WBGene00003569/WBGene00019674/WBGene00044988/WBGene00045052/WBGene00045053/WBGene00004736/WBGene00004976/WBGene00011260/WBGene00015735	24
GO:0030003	GO:0030003	intracellular monoatomic cation homeostasis	24/1066	116/9722	0.00152693	0.0297835	0.0273417	WBGene00001500/WBGene00004037/WBGene00007586/WBGene00015660/WBGene00000822/WBGene00003733/WBGene00004313/WBGene00004876/WBGene00008980/WBGene00004878/WBGene00006487/WBGene00008074/WBGene00044107/WBGene00004038/WBGene00007248/WBGene00003569/WBGene00019674/WBGene00044988/WBGene00045052/WBGene00045053/WBGene00004736/WBGene00004976/WBGene00011260/WBGene00015735	24
GO:0009156	GO:0009156	ribonucleoside monophosphate biosynthetic process	8/1066	22/9722	0.00158947	0.0306663	0.0281521	WBGene00016509/WBGene00011128/WBGene00004259/WBGene00010912/WBGene00016415/WBGene00020036/WBGene00020557/WBGene00022817	8
GO:0006865	GO:0006865	amino acid transport	15/1066	60/9722	0.00164848	0.0314628	0.0288833	WBGene00004909/WBGene00012402/WBGene00004908/WBGene00012786/WBGene00004904/WBGene00007080/WBGene00008052/WBGene00008137/WBGene00009513/WBGene00020837/WBGene00004901/WBGene00010421/WBGene00004906/WBGene00010755/WBGene00019326	15
GO:0010035	GO:0010035	response to inorganic substance	25/1066	124/9722	0.00180215	0.0340299	0.0312399	WBGene00001345/WBGene00003092/WBGene00003473/WBGene00003474/WBGene00004925/WBGene00008239/WBGene00008296/WBGene00010470/WBGene00003752/WBGene00003997/WBGene00004758/WBGene00004876/WBGene00011821/WBGene00017726/WBGene00018724/WBGene00018725/WBGene00018729/WBGene00018730/WBGene00002187/WBGene00004878/WBGene00003960/WBGene00006923/WBGene00000542/WBGene00012712/WBGene00016204	25
GO:0008610	GO:0008610	lipid biosynthetic process	40/1066	229/9722	0.00186295	0.0348078	0.031954	WBGene00007363/WBGene00008346/WBGene00010296/WBGene00011517/WBGene00013358/WBGene00017769/WBGene00019464/WBGene00019806/WBGene00020947/WBGene00002210/WBGene00001245/WBGene00001393/WBGene00001394/WBGene00001398/WBGene00011423/WBGene00011482/WBGene00012131/WBGene00014241/WBGene00019151/WBGene00019255/WBGene00044025/WBGene00007228/WBGene00008743/WBGene00009403/WBGene00000761/WBGene00004272/WBGene000…	40
GO:1901615	GO:1901615	organic hydroxy compound metabolic process	23/1066	112/9722	0.00209984	0.0388251	0.035642	WBGene00000987/WBGene00017769/WBGene00020947/WBGene00020962/WBGene00000905/WBGene00001839/WBGene00014081/WBGene00019151/WBGene00019166/WBGene00021370/WBGene00044025/WBGene00000240/WBGene00002262/WBGene00006601/WBGene00012459/WBGene00002979/WBGene00009664/WBGene00011232/WBGene00022366/WBGene00009440/WBGene00015467/WBGene00018996/WBGene00021043	23
GO:0009069	GO:0009069	serine family amino acid metabolic process	9/1066	28/9722	0.00221126	0.0404638	0.0371463	WBGene00019096/WBGene00013866/WBGene00008490/WBGene00008732/WBGene00010456/WBGene00010759/WBGene00018783/WBGene00021787/WBGene00009177	9
GO:0006534	GO:0006534	cysteine metabolic process	6/1066	14/9722	0.00236426	0.0428221	0.0393112	WBGene00019096/WBGene00013866/WBGene00008490/WBGene00008732/WBGene00010759/WBGene00018783	6
GO:0046434	GO:0046434	organophosphate catabolic process	11/1066	39/9722	0.0024154	0.0433064	0.0397558	WBGene00008607/WBGene00017244/WBGene00019612/WBGene00021370/WBGene00004038/WBGene00011511/WBGene00009824/WBGene00022366/WBGene00010778/WBGene00021852/WBGene00022817	11
GO:0017121	GO:0017121	plasma membrane phospholipid scrambling	5/1066	9722-10-01	0.00246516	0.0433233	0.0397714	WBGene00013052/WBGene00019530/WBGene00019531/WBGene00009753/WBGene00011935	5
GO:0043173	GO:0043173	nucleotide salvage	5/1066	9722-10-01	0.00246516	0.0433233	0.0397714	WBGene00011128/WBGene00016415/WBGene00020036/WBGene00020557/WBGene00022817	5
GO:0042594	GO:0042594	response to starvation	15/1066	63/9722	0.00276683	0.0481483	0.0442008	WBGene00001345/WBGene00020324/WBGene00002187/WBGene00006814/WBGene00012638/WBGene00019151/WBGene00012005/WBGene00012207/WBGene00044388/WBGene00011232/WBGene00012140/WBGene00012344/WBGene00015230/WBGene00019801/WBGene00021043	15
GO:0016051	GO:0016051	carbohydrate biosynthetic process	9/1066	29/9722	0.00289936	0.0499647	0.0458682	WBGene00004258/WBGene00001649/WBGene00006863/WBGene00019211/WBGene00019151/WBGene00006601/WBGene00006603/WBGene00011232/WBGene00021043	9

## Sheet: Downregulated_GO_terms
	ONTOLOGY	ID	Description	GeneRatio	BgRatio	pvalue	p.adjust	qvalue	geneID	Count
GO:0007399	BP	GO:0007399	nervous system development	84/804	424/9722	1.31179e-14	8.76421e-12	7.76195e-12	WBGene00000478/WBGene00001210/WBGene00001475/WBGene00006775/WBGene00006808/WBGene00009834/WBGene00009977/WBGene00012184/WBGene00013082/WBGene00000451/WBGene00000457/WBGene00000461/WBGene00000961/WBGene00001082/WBGene00001123/WBGene00001325/WBGene00001434/WBGene00001484/WBGene00001821/WBGene00003377/WBGene00004335/WBGene00004729/WBGene00004769/WBGene00006364/WBGene00006839/WBGene00007750/WBGene000…	84
GO:0045165	BP	GO:0045165	cell fate commitment	59/804	244/9722	1.87469e-14	8.76421e-12	7.76195e-12	WBGene00001210/WBGene00003011/WBGene00004078/WBGene00013583/WBGene00000457/WBGene00001325/WBGene00001434/WBGene00001821/WBGene00003377/WBGene00004335/WBGene00004769/WBGene00006524/WBGene00015429/WBGene00017046/WBGene00023491/WBGene00001104/WBGene00001105/WBGene00001186/WBGene00001249/WBGene00001253/WBGene00001820/WBGene00003150/WBGene00006555/WBGene00009133/WBGene00019947/WBGene00021513/WBGene000…	59
GO:0030182	BP	GO:0030182	neuron differentiation	68/804	307/9722	1.90029e-14	8.76421e-12	7.76195e-12	WBGene00001210/WBGene00001475/WBGene00006775/WBGene00006808/WBGene00009834/WBGene00009977/WBGene00012184/WBGene00013082/WBGene00000457/WBGene00000461/WBGene00000961/WBGene00001123/WBGene00001434/WBGene00001821/WBGene00003377/WBGene00004335/WBGene00004729/WBGene00006839/WBGene00007750/WBGene00015429/WBGene00016104/WBGene00017381/WBGene00019727/WBGene00000674/WBGene00001165/WBGene00001579/WBGene000…	68
GO:0048699	BP	GO:0048699	generation of neurons	71/804	329/9722	1.98622e-14	8.76421e-12	7.76195e-12	WBGene00000478/WBGene00001210/WBGene00001475/WBGene00006775/WBGene00006808/WBGene00009834/WBGene00009977/WBGene00012184/WBGene00013082/WBGene00000457/WBGene00000461/WBGene00000961/WBGene00001123/WBGene00001325/WBGene00001434/WBGene00001821/WBGene00003377/WBGene00004335/WBGene00004729/WBGene00006839/WBGene00007750/WBGene00015429/WBGene00016104/WBGene00017381/WBGene00019727/WBGene00000674/WBGene000…	71
GO:0022008	BP	GO:0022008	neurogenesis	73/804	346/9722	2.86349e-14	1.01081e-11	8.95217e-12	WBGene00000478/WBGene00001210/WBGene00001475/WBGene00006775/WBGene00006808/WBGene00009834/WBGene00009977/WBGene00012184/WBGene00013082/WBGene00000457/WBGene00000461/WBGene00000961/WBGene00001082/WBGene00001123/WBGene00001325/WBGene00001434/WBGene00001821/WBGene00003377/WBGene00004335/WBGene00004729/WBGene00006839/WBGene00007750/WBGene00015429/WBGene00016104/WBGene00017381/WBGene00019727/WBGene000…	73
GO:0001708	BP	GO:0001708	cell fate specification	49/804	194/9722	5.77069e-13	1.69755e-10	1.50342e-10	WBGene00001210/WBGene00003011/WBGene00004078/WBGene00013583/WBGene00000457/WBGene00001325/WBGene00001434/WBGene00003377/WBGene00004335/WBGene00004769/WBGene00006524/WBGene00015429/WBGene00017046/WBGene00023491/WBGene00001104/WBGene00001105/WBGene00001186/WBGene00001249/WBGene00006555/WBGene00009133/WBGene00019947/WBGene00021513/WBGene00021525/WBGene00001207/WBGene00001958/WBGene00003012/WBGene000…	49
GO:0048666	BP	GO:0048666	neuron development	56/804	261/9722	1.65425e-11	4.17109e-09	3.69409e-09	WBGene00001210/WBGene00001475/WBGene00006775/WBGene00006808/WBGene00009977/WBGene00012184/WBGene00013082/WBGene00000461/WBGene00000961/WBGene00001123/WBGene00001434/WBGene00004729/WBGene00006839/WBGene00007750/WBGene00015429/WBGene00016104/WBGene00017381/WBGene00019727/WBGene00000674/WBGene00001165/WBGene00001579/WBGene00002243/WBGene00003595/WBGene00004140/WBGene00006745/WBGene00006769/WBGene000…	56
GO:0007548	BP	GO:0007548	sex differentiation	54/804	273/9722	9.4246e-10	2.0793e-07	1.84152e-07	WBGene00000387/WBGene00000868/WBGene00001088/WBGene00001691/WBGene00004203/WBGene00006775/WBGene00000039/WBGene00000406/WBGene00000451/WBGene00000961/WBGene00001325/WBGene00001484/WBGene00001981/WBGene00001995/WBGene00003623/WBGene00004219/WBGene00004745/WBGene00004746/WBGene00004786/WBGene00006950/WBGene00008805/WBGene00011614/WBGene00020496/WBGene00001165/WBGene00001186/WBGene00004703/WBGene000…	54
GO:0031175	BP	GO:0031175	neuron projection development	48/804	239/9722	4.93779e-09	9.68355e-07	8.57616e-07	WBGene00001210/WBGene00001475/WBGene00006775/WBGene00006808/WBGene00009977/WBGene00012184/WBGene00013082/WBGene00000961/WBGene00001123/WBGene00001434/WBGene00004729/WBGene00006839/WBGene00007750/WBGene00015429/WBGene00016104/WBGene00017381/WBGene00019727/WBGene00000674/WBGene00001165/WBGene00001579/WBGene00002243/WBGene00003595/WBGene00004140/WBGene00006745/WBGene00006769/WBGene00006869/WBGene000…	48
GO:0009888	BP	GO:0009888	tissue development	41/804	189/9722	6.55231e-09	1.15648e-06	1.02423e-06	WBGene00004203/WBGene00013583/WBGene00000961/WBGene00001981/WBGene00002282/WBGene00003377/WBGene00003623/WBGene00004749/WBGene00006524/WBGene00011614/WBGene00015171/WBGene00023491/WBGene00001165/WBGene00001249/WBGene00001330/WBGene00002827/WBGene00006869/WBGene00000870/WBGene00003012/WBGene00003246/WBGene00003939/WBGene00004215/WBGene00004334/WBGene00006787/WBGene00006868/WBGene00010898/WBGene000…	41
GO:0046661	BP	GO:0046661	male sex differentiation	34/804	144/9722	1.3917e-08	2.23304e-06	1.97768e-06	WBGene00000387/WBGene00000868/WBGene00001088/WBGene00001691/WBGene00006775/WBGene00000039/WBGene00000406/WBGene00001325/WBGene00003623/WBGene00004219/WBGene00006950/WBGene00011614/WBGene00020496/WBGene00001165/WBGene00001186/WBGene00006745/WBGene00000870/WBGene00004048/WBGene00004334/WBGene00006947/WBGene00017326/WBGene00020368/WBGene00000413/WBGene00001949/WBGene00002181/WBGene00003111/WBGene000…	34
GO:0007155	BP	GO:0007155	cell adhesion	28/804	108/9722	3.09627e-08	4.55409e-06	4.03329e-06	WBGene00001475/WBGene00006836/WBGene00000792/WBGene00003485/WBGene00004729/WBGene00006826/WBGene00007750/WBGene00018215/WBGene00020130/WBGene00020160/WBGene00000942/WBGene00001165/WBGene00002175/WBGene00003932/WBGene00011175/WBGene00004048/WBGene00006999/WBGene00003111/WBGene00006771/WBGene00000395/WBGene00000396/WBGene00000463/WBGene00002081/WBGene00003931/WBGene00007170/WBGene00012796/WBGene000…	28
GO:0090598	BP	GO:0090598	male anatomical structure morphogenesis	32/804	135/9722	3.36199e-08	4.56455e-06	4.04256e-06	WBGene00000387/WBGene00000868/WBGene00001088/WBGene00001691/WBGene00006775/WBGene00000039/WBGene00001325/WBGene00003623/WBGene00004219/WBGene00006950/WBGene00011614/WBGene00020496/WBGene00001165/WBGene00001186/WBGene00006745/WBGene00000870/WBGene00004048/WBGene00004334/WBGene00006947/WBGene00017326/WBGene00020368/WBGene00000413/WBGene00001949/WBGene00002181/WBGene00003111/WBGene00004237/WBGene000…	32
GO:0030030	BP	GO:0030030	cell projection organization	58/804	347/9722	1.38035e-07	1.69467e-05	1.50087e-05	WBGene00000490/WBGene00001210/WBGene00001475/WBGene00006775/WBGene00006808/WBGene00009977/WBGene00012184/WBGene00012626/WBGene00013082/WBGene00000961/WBGene00001123/WBGene00001434/WBGene00004729/WBGene00004769/WBGene00006839/WBGene00007750/WBGene00015429/WBGene00016104/WBGene00017381/WBGene00019727/WBGene00000674/WBGene00001165/WBGene00001579/WBGene00002243/WBGene00003595/WBGene00003932/WBGene000…	58
GO:0048858	BP	GO:0048858	cell projection morphogenesis	40/804	203/9722	1.64899e-07	1.69467e-05	1.50087e-05	WBGene00001210/WBGene00001475/WBGene00006775/WBGene00006808/WBGene00009977/WBGene00012184/WBGene00013082/WBGene00000961/WBGene00001123/WBGene00004729/WBGene00004769/WBGene00006839/WBGene00007750/WBGene00015429/WBGene00016104/WBGene00017381/WBGene00019727/WBGene00000674/WBGene00001165/WBGene00001579/WBGene00002243/WBGene00004140/WBGene00006745/WBGene00006769/WBGene00006869/WBGene00000289/WBGene000…	40
GO:0032989	BP	GO:0032989	cellular component morphogenesis	47/804	258/9722	1.66794e-07	1.69467e-05	1.50087e-05	WBGene00001210/WBGene00001475/WBGene00004830/WBGene00006775/WBGene00006808/WBGene00006836/WBGene00009977/WBGene00012184/WBGene00013082/WBGene00000961/WBGene00001123/WBGene00004729/WBGene00004769/WBGene00006826/WBGene00006839/WBGene00007750/WBGene00015429/WBGene00016104/WBGene00017381/WBGene00019727/WBGene00000674/WBGene00001165/WBGene00001579/WBGene00002243/WBGene00003932/WBGene00004140/WBGene000…	47
GO:0045934	BP	GO:0045934	negative regulation of nucleobase-containing compound metabolic process	40/804	204/9722	1.89257e-07	1.69467e-05	1.50087e-05	WBGene00001210/WBGene00003025/WBGene00004078/WBGene00000460/WBGene00001824/WBGene00001854/WBGene00001898/WBGene00001995/WBGene00004335/WBGene00004745/WBGene00004746/WBGene00004786/WBGene00011614/WBGene00015429/WBGene00001186/WBGene00001249/WBGene00001253/WBGene00001853/WBGene00012436/WBGene00013632/WBGene00019947/WBGene00044508/WBGene00000935/WBGene00001207/WBGene00004334/WBGene00003601/WBGene000…	40
GO:0010171	BP	GO:0010171	body morphogenesis	21/804	72/9722	1.90195e-07	1.69467e-05	1.50087e-05	WBGene00000157/WBGene00001069/WBGene00001082/WBGene00001579/WBGene00002175/WBGene00004816/WBGene00001064/WBGene00001072/WBGene00001958/WBGene00004215/WBGene00006476/WBGene00006868/WBGene00001949/WBGene00003111/WBGene00000439/WBGene00001063/WBGene00002081/WBGene00006498/WBGene00006545/WBGene00006546/WBGene00006843	21
GO:0120036	BP	GO:0120036	plasma membrane bounded cell projection organization	56/804	334/9722	2.05467e-07	1.69467e-05	1.50087e-05	WBGene00000490/WBGene00001210/WBGene00001475/WBGene00006775/WBGene00006808/WBGene00009977/WBGene00012184/WBGene00012626/WBGene00013082/WBGene00000961/WBGene00001123/WBGene00001434/WBGene00004729/WBGene00006839/WBGene00007750/WBGene00015429/WBGene00016104/WBGene00017381/WBGene00019727/WBGene00000674/WBGene00001165/WBGene00001579/WBGene00002243/WBGene00003595/WBGene00004140/WBGene00006745/WBGene000…	56
GO:0048812	BP	GO:0048812	neuron projection morphogenesis	39/804	197/9722	2.07117e-07	1.69467e-05	1.50087e-05	WBGene00001210/WBGene00001475/WBGene00006775/WBGene00006808/WBGene00009977/WBGene00012184/WBGene00013082/WBGene00000961/WBGene00001123/WBGene00004729/WBGene00006839/WBGene00007750/WBGene00015429/WBGene00016104/WBGene00017381/WBGene00019727/WBGene00000674/WBGene00001165/WBGene00001579/WBGene00002243/WBGene00004140/WBGene00006745/WBGene00006769/WBGene00006869/WBGene00000289/WBGene00001950/WBGene000…	39
GO:0120039	BP	GO:0120039	plasma membrane bounded cell projection morphogenesis	39/804	197/9722	2.07117e-07	1.69467e-05	1.50087e-05	WBGene00001210/WBGene00001475/WBGene00006775/WBGene00006808/WBGene00009977/WBGene00012184/WBGene00013082/WBGene00000961/WBGene00001123/WBGene00004729/WBGene00006839/WBGene00007750/WBGene00015429/WBGene00016104/WBGene00017381/WBGene00019727/WBGene00000674/WBGene00001165/WBGene00001579/WBGene00002243/WBGene00004140/WBGene00006745/WBGene00006769/WBGene00006869/WBGene00000289/WBGene00001950/WBGene000…	39
GO:0048598	BP	GO:0048598	embryonic morphogenesis	37/804	182/9722	2.11233e-07	1.69467e-05	1.50087e-05	WBGene00001161/WBGene00006342/WBGene00013583/WBGene00002125/WBGene00003377/WBGene00006524/WBGene00006881/WBGene00023491/WBGene00001165/WBGene00001330/WBGene00001579/WBGene00002175/WBGene00002827/WBGene00011124/WBGene00003228/WBGene00003246/WBGene00004215/WBGene00006476/WBGene00006868/WBGene00020073/WBGene00001377/WBGene00002181/WBGene00003111/WBGene00004077/WBGene00004771/WBGene00005077/WBGene000…	37
GO:0032990	BP	GO:0032990	cell part morphogenesis	40/804	207/9722	2.84105e-07	2.1802e-05	1.93087e-05	WBGene00001210/WBGene00001475/WBGene00006775/WBGene00006808/WBGene00009977/WBGene00012184/WBGene00013082/WBGene00000961/WBGene00001123/WBGene00004729/WBGene00004769/WBGene00006839/WBGene00007750/WBGene00015429/WBGene00016104/WBGene00017381/WBGene00019727/WBGene00000674/WBGene00001165/WBGene00001579/WBGene00002243/WBGene00004140/WBGene00006745/WBGene00006769/WBGene00006869/WBGene00000289/WBGene000…	40
GO:0000902	BP	GO:0000902	cell morphogenesis	43/804	232/9722	3.43661e-07	2.52734e-05	2.23832e-05	WBGene00001210/WBGene00001475/WBGene00006775/WBGene00006808/WBGene00009977/WBGene00012184/WBGene00013082/WBGene00000961/WBGene00001123/WBGene00004729/WBGene00004769/WBGene00006839/WBGene00007750/WBGene00015429/WBGene00016104/WBGene00017381/WBGene00019727/WBGene00000674/WBGene00001165/WBGene00001579/WBGene00002243/WBGene00004140/WBGene00006745/WBGene00006769/WBGene00006869/WBGene00009212/WBGene000…	43
GO:0008283	BP	GO:0008283	cell population proliferation	65/804	419/9722	4.10394e-07	2.89738e-05	2.56604e-05	WBGene00000490/WBGene00001210/WBGene00001475/WBGene00006775/WBGene00006808/WBGene00009977/WBGene00012184/WBGene00012626/WBGene00013082/WBGene00000961/WBGene00001123/WBGene00001434/WBGene00003377/WBGene00004729/WBGene00004769/WBGene00006839/WBGene00007750/WBGene00015429/WBGene00016104/WBGene00017381/WBGene00019727/WBGene00000674/WBGene00001165/WBGene00001579/WBGene00001820/WBGene00002130/WBGene000…	65
GO:0009887	BP	GO:0009887	animal organ morphogenesis	35/804	173/9722	5.08226e-07	3.17184e-05	2.80912e-05	WBGene00001161/WBGene00001691/WBGene00004203/WBGene00006342/WBGene00000461/WBGene00000961/WBGene00003377/WBGene00004219/WBGene00004769/WBGene00006950/WBGene00008805/WBGene00015171/WBGene00023491/WBGene00002827/WBGene00006745/WBGene00003246/WBGene00003939/WBGene00004896/WBGene00006787/WBGene00006947/WBGene00001949/WBGene00002248/WBGene00003111/WBGene00003172/WBGene00004077/WBGene00004237/WBGene000…	35
GO:0045892	BP	GO:0045892	negative regulation of DNA-templated transcription	35/804	173/9722	5.08226e-07	3.17184e-05	2.80912e-05	WBGene00001210/WBGene00003025/WBGene00004078/WBGene00000460/WBGene00001824/WBGene00001995/WBGene00004335/WBGene00004745/WBGene00004746/WBGene00004786/WBGene00011614/WBGene00015429/WBGene00001186/WBGene00001249/WBGene00001253/WBGene00012436/WBGene00013632/WBGene00019947/WBGene00044508/WBGene00001207/WBGene00004334/WBGene00003601/WBGene00004077/WBGene00004888/WBGene00006773/WBGene00009939/WBGene000…	35
GO:1902679	BP	GO:1902679	negative regulation of RNA biosynthetic process	35/804	173/9722	5.08226e-07	3.17184e-05	2.80912e-05	WBGene00001210/WBGene00003025/WBGene00004078/WBGene00000460/WBGene00001824/WBGene00001995/WBGene00004335/WBGene00004745/WBGene00004746/WBGene00004786/WBGene00011614/WBGene00015429/WBGene00001186/WBGene00001249/WBGene00001253/WBGene00012436/WBGene00013632/WBGene00019947/WBGene00044508/WBGene00001207/WBGene00004334/WBGene00003601/WBGene00004077/WBGene00004888/WBGene00006773/WBGene00009939/WBGene000…	35
GO:0061564	BP	GO:0061564	axon development	39/804	204/9722	5.3387e-07	3.17184e-05	2.80912e-05	WBGene00001210/WBGene00001475/WBGene00006775/WBGene00006808/WBGene00009977/WBGene00000961/WBGene00004729/WBGene00007750/WBGene00015429/WBGene00016104/WBGene00017381/WBGene00019727/WBGene00000674/WBGene00001165/WBGene00001579/WBGene00002243/WBGene00003595/WBGene00004140/WBGene00006745/WBGene00006769/WBGene00006869/WBGene00000289/WBGene00001950/WBGene00004048/WBGene00004215/WBGene00006868/WBGene000…	39
GO:0048513	BP	GO:0048513	animal organ development	66/804	431/9722	5.39124e-07	3.17184e-05	2.80912e-05	WBGene00001161/WBGene00001691/WBGene00003011/WBGene00004203/WBGene00006342/WBGene00006836/WBGene00013082/WBGene00013583/WBGene00000406/WBGene00000461/WBGene00000961/WBGene00001123/WBGene00001981/WBGene00001995/WBGene00003377/WBGene00004219/WBGene00004769/WBGene00004829/WBGene00006826/WBGene00006950/WBGene00008805/WBGene00015171/WBGene00018740/WBGene00020496/WBGene00023491/WBGene00002827/WBGene000…	66
GO:0048667	BP	GO:0048667	cell morphogenesis involved in neuron differentiation	37/804	189/9722	5.68323e-07	3.23577e-05	2.86574e-05	WBGene00001210/WBGene00001475/WBGene00006775/WBGene00006808/WBGene00009977/WBGene00012184/WBGene00013082/WBGene00000961/WBGene00004729/WBGene00007750/WBGene00015429/WBGene00016104/WBGene00017381/WBGene00019727/WBGene00000674/WBGene00001165/WBGene00001579/WBGene00002243/WBGene00004140/WBGene00006745/WBGene00006769/WBGene00006869/WBGene00000289/WBGene00001950/WBGene00004048/WBGene00004215/WBGene000…	37
GO:0040029	BP	GO:0040029	epigenetic regulation of gene expression	17/804	53/9722	6.27206e-07	3.45943e-05	3.06382e-05	WBGene00001088/WBGene00002055/WBGene00001484/WBGene00002051/WBGene00002052/WBGene00002056/WBGene00002067/WBGene00003485/WBGene00004745/WBGene00004746/WBGene00004786/WBGene00006524/WBGene00020496/WBGene00023409/WBGene00001086/WBGene00003406/WBGene00023405	17
GO:0051253	BP	GO:0051253	negative regulation of RNA metabolic process	36/804	185/9722	9.39028e-07	5.02238e-05	4.44803e-05	WBGene00001210/WBGene00003025/WBGene00004078/WBGene00000460/WBGene00001824/WBGene00001995/WBGene00004335/WBGene00004745/WBGene00004746/WBGene00004786/WBGene00011614/WBGene00015429/WBGene00001186/WBGene00001249/WBGene00001253/WBGene00012436/WBGene00013632/WBGene00019947/WBGene00044508/WBGene00000935/WBGene00001207/WBGene00004334/WBGene00003601/WBGene00004077/WBGene00004888/WBGene00006773/WBGene000…	36
GO:0008544	BP	GO:0008544	epidermis development	12/804	29/9722	1.30723e-06	6.78605e-05	6.01001e-05	WBGene00004749/WBGene00001249/WBGene00001330/WBGene00006869/WBGene00003012/WBGene00003939/WBGene00004215/WBGene00004334/WBGene00015646/WBGene00002181/WBGene00012317/WBGene00000439	12
GO:0097485	BP	GO:0097485	neuron projection guidance	29/804	137/9722	1.8433e-06	9.29549e-05	8.23248e-05	WBGene00001210/WBGene00001475/WBGene00006775/WBGene00000961/WBGene00004729/WBGene00015429/WBGene00016104/WBGene00017381/WBGene00019727/WBGene00000674/WBGene00001165/WBGene00001579/WBGene00002243/WBGene00004140/WBGene00006745/WBGene00006769/WBGene00006869/WBGene00000289/WBGene00001950/WBGene00004048/WBGene00004215/WBGene00006868/WBGene00020368/WBGene00000527/WBGene00003111/WBGene00005077/WBGene000…	29
GO:0007409	BP	GO:0007409	axonogenesis	34/804	175/9722	1.95158e-06	9.56818e-05	8.47398e-05	WBGene00001210/WBGene00001475/WBGene00006775/WBGene00006808/WBGene00009977/WBGene00000961/WBGene00004729/WBGene00007750/WBGene00015429/WBGene00016104/WBGene00017381/WBGene00019727/WBGene00000674/WBGene00001165/WBGene00001579/WBGene00002243/WBGene00004140/WBGene00006745/WBGene00006769/WBGene00006869/WBGene00000289/WBGene00001950/WBGene00004048/WBGene00004215/WBGene00006868/WBGene00020368/WBGene000…	34
GO:0003006	BP	GO:0003006	developmental process involved in reproduction	70/804	485/9722	2.25706e-06	0.00010552	9.34528e-05	WBGene00000387/WBGene00000868/WBGene00001088/WBGene00001691/WBGene00004203/WBGene00006775/WBGene00000018/WBGene00000039/WBGene00000406/WBGene00000451/WBGene00000460/WBGene00000961/WBGene00001325/WBGene00001484/WBGene00001981/WBGene00001995/WBGene00003623/WBGene00004219/WBGene00004745/WBGene00004746/WBGene00004786/WBGene00006950/WBGene00008805/WBGene00010493/WBGene00011614/WBGene00018740/WBGene000…	70
GO:0007423	BP	GO:0007423	sensory organ development	15/804	46/9722	2.27181e-06	0.00010552	9.34528e-05	WBGene00001691/WBGene00013082/WBGene00001123/WBGene00003377/WBGene00004219/WBGene00006950/WBGene00003595/WBGene00000995/WBGene00001958/WBGene00006947/WBGene00003111/WBGene00004237/WBGene00000561/WBGene00001996/WBGene00017028	15
GO:0045595	BP	GO:0045595	regulation of cell differentiation	33/804	170/9722	2.81294e-06	0.000127303	0.000112745	WBGene00006836/WBGene00012184/WBGene00013082/WBGene00001082/WBGene00001821/WBGene00001981/WBGene00001995/WBGene00003163/WBGene00003377/WBGene00006826/WBGene00023491/WBGene00003595/WBGene00003932/WBGene00006745/WBGene00019947/WBGene00001207/WBGene00001958/WBGene00004048/WBGene00004334/WBGene00006787/WBGene00003111/WBGene00004312/WBGene00004771/WBGene00006324/WBGene00006844/WBGene00009939/WBGene000…	33
GO:0045138	BP	GO:0045138	nematode male tail tip morphogenesis	25/804	112/9722	3.44916e-06	0.000152194	0.00013479	WBGene00000387/WBGene00000868/WBGene00001088/WBGene00006775/WBGene00000039/WBGene00001325/WBGene00003623/WBGene00011614/WBGene00020496/WBGene00001165/WBGene00001186/WBGene00006745/WBGene00000870/WBGene00004048/WBGene00004334/WBGene00020368/WBGene00000413/WBGene00001949/WBGene00002181/WBGene00003111/WBGene00004312/WBGene00004888/WBGene00006324/WBGene00000395/WBGene00002081	25
GO:0060429	BP	GO:0060429	epithelium development	20/804	79/9722	4.30615e-06	0.000185375	0.000164176	WBGene00004203/WBGene00000961/WBGene00002282/WBGene00004749/WBGene00015171/WBGene00001165/WBGene00001249/WBGene00001330/WBGene00002827/WBGene00006869/WBGene00003939/WBGene00004334/WBGene00006868/WBGene00010898/WBGene00001365/WBGene00002181/WBGene00003111/WBGene00012317/WBGene00000395/WBGene00000439	20
GO:0007411	BP	GO:0007411	axon guidance	28/804	136/9722	4.89604e-06	0.00020575	0.000182221	WBGene00001210/WBGene00001475/WBGene00006775/WBGene00000961/WBGene00004729/WBGene00015429/WBGene00016104/WBGene00017381/WBGene00019727/WBGene00000674/WBGene00001165/WBGene00001579/WBGene00002243/WBGene00004140/WBGene00006745/WBGene00006769/WBGene00006869/WBGene00000289/WBGene00001950/WBGene00004048/WBGene00004215/WBGene00006868/WBGene00020368/WBGene00000527/WBGene00003111/WBGene00005077/WBGene000…	28
GO:0045935	BP	GO:0045935	positive regulation of nucleobase-containing compound metabolic process	56/804	373/9722	7.40909e-06	0.000304117	0.000269339	WBGene00000521/WBGene00003025/WBGene00004203/WBGene00006342/WBGene00009650/WBGene00000406/WBGene00000457/WBGene00001434/WBGene00003377/WBGene00003623/WBGene00004335/WBGene00004786/WBGene00006384/WBGene00016937/WBGene00018740/WBGene00001186/WBGene00001249/WBGene00001253/WBGene00001820/WBGene00003595/WBGene00004140/WBGene00006555/WBGene00009212/WBGene00011743/WBGene00022232/WBGene00000106/WBGene000…	56
GO:0045893	BP	GO:0045893	positive regulation of DNA-templated transcription	49/804	315/9722	1.05254e-05	0.000412831	0.00036562	WBGene00000521/WBGene00003025/WBGene00004203/WBGene00006342/WBGene00009650/WBGene00000457/WBGene00001434/WBGene00003377/WBGene00003623/WBGene00004335/WBGene00004786/WBGene00006384/WBGene00016937/WBGene00018740/WBGene00001186/WBGene00001249/WBGene00001253/WBGene00001820/WBGene00003595/WBGene00006555/WBGene00011743/WBGene00000914/WBGene00001207/WBGene00001950/WBGene00001958/WBGene00003012/WBGene000…	49
GO:1902680	BP	GO:1902680	positive regulation of RNA biosynthetic process	49/804	315/9722	1.05254e-05	0.000412831	0.00036562	WBGene00000521/WBGene00003025/WBGene00004203/WBGene00006342/WBGene00009650/WBGene00000457/WBGene00001434/WBGene00003377/WBGene00003623/WBGene00004335/WBGene00004786/WBGene00006384/WBGene00016937/WBGene00018740/WBGene00001186/WBGene00001249/WBGene00001253/WBGene00001820/WBGene00003595/WBGene00006555/WBGene00011743/WBGene00000914/WBGene00001207/WBGene00001950/WBGene00001958/WBGene00003012/WBGene000…	49
GO:0051172	BP	GO:0051172	negative regulation of nitrogen compound metabolic process	53/804	351/9722	1.10496e-05	0.000423967	0.000375483	WBGene00001210/WBGene00003025/WBGene00004078/WBGene00005642/WBGene00013481/WBGene00015683/WBGene00000460/WBGene00001824/WBGene00001854/WBGene00001898/WBGene00001995/WBGene00004335/WBGene00004745/WBGene00004746/WBGene00004786/WBGene00004829/WBGene00011614/WBGene00015429/WBGene00016893/WBGene00001186/WBGene00001249/WBGene00001253/WBGene00001853/WBGene00006930/WBGene00012436/WBGene00013632/WBGene000…	53
GO:0006325	BP	GO:0006325	chromatin organization	34/804	189/9722	1.13847e-05	0.000427532	0.00037864	WBGene00001088/WBGene00002055/WBGene00003025/WBGene00001484/WBGene00001854/WBGene00001898/WBGene00001995/WBGene00002051/WBGene00002052/WBGene00002056/WBGene00002067/WBGene00003485/WBGene00004745/WBGene00004746/WBGene00004786/WBGene00006524/WBGene00010199/WBGene00017423/WBGene00020496/WBGene00001853/WBGene00001858/WBGene00020235/WBGene00016313/WBGene00017683/WBGene00004312/WBGene00007053/WBGene000…	34
GO:0006338	BP	GO:0006338	chromatin remodeling	26/804	128/9722	1.36707e-05	0.000502683	0.000445197	WBGene00001088/WBGene00002055/WBGene00001484/WBGene00001854/WBGene00001898/WBGene00002051/WBGene00002052/WBGene00002056/WBGene00002067/WBGene00003485/WBGene00004745/WBGene00004746/WBGene00004786/WBGene00006524/WBGene00010199/WBGene00017423/WBGene00020496/WBGene00001853/WBGene00001858/WBGene00020235/WBGene00004312/WBGene00007053/WBGene00023409/WBGene00001086/WBGene00003406/WBGene00023405	26
GO:0051254	BP	GO:0051254	positive regulation of RNA metabolic process	53/804	356/9722	1.66214e-05	0.00059871	0.000530242	WBGene00000521/WBGene00003025/WBGene00004203/WBGene00006342/WBGene00009650/WBGene00000457/WBGene00001434/WBGene00003377/WBGene00003623/WBGene00004335/WBGene00004786/WBGene00006384/WBGene00016937/WBGene00018740/WBGene00001186/WBGene00001249/WBGene00001253/WBGene00001820/WBGene00003595/WBGene00004140/WBGene00006555/WBGene00011743/WBGene00022232/WBGene00000106/WBGene00000914/WBGene00001207/WBGene000…	53
GO:0098609	BP	GO:0098609	cell-cell adhesion	16/804	61/9722	2.40958e-05	0.000850583	0.000753312	WBGene00001475/WBGene00000792/WBGene00003485/WBGene00004729/WBGene00006826/WBGene00007750/WBGene00018215/WBGene00020130/WBGene00020160/WBGene00002175/WBGene00006999/WBGene00006771/WBGene00000395/WBGene00000396/WBGene00002081/WBGene00022103	16
GO:0016477	BP	GO:0016477	cell migration	33/804	188/9722	2.57911e-05	0.000892573	0.0007905	WBGene00000478/WBGene00001210/WBGene00006775/WBGene00009977/WBGene00000018/WBGene00000961/WBGene00001325/WBGene00001821/WBGene00004729/WBGene00004749/WBGene00008805/WBGene00015429/WBGene00020496/WBGene00001165/WBGene00001579/WBGene00001820/WBGene00006745/WBGene00006769/WBGene00000289/WBGene00001207/WBGene00001958/WBGene00003246/WBGene00004048/WBGene00004215/WBGene00006476/WBGene00006787/WBGene000…	33
GO:0048729	BP	GO:0048729	tissue morphogenesis	22/804	105/9722	3.76389e-05	0.00127755	0.00113145	WBGene00004203/WBGene00013583/WBGene00000961/WBGene00003377/WBGene00004749/WBGene00015171/WBGene00023491/WBGene00001165/WBGene00001330/WBGene00002827/WBGene00006869/WBGene00006868/WBGene00010898/WBGene00001377/WBGene00002181/WBGene00003111/WBGene00004077/WBGene00004771/WBGene00006324/WBGene00000395/WBGene00000443/WBGene00003055	22
GO:0031589	BP	GO:0031589	cell-substrate adhesion	8/804	18/9722	4.36629e-05	0.00145406	0.00128777	WBGene00006836/WBGene00006826/WBGene00003932/WBGene00011175/WBGene00002081/WBGene00003931/WBGene00007170/WBGene00017028	8
GO:0048665	BP	GO:0048665	neuron fate specification	9/804	23/9722	4.88696e-05	0.001528	0.00135326	WBGene00001210/WBGene00000457/WBGene00001434/WBGene00004335/WBGene00015429/WBGene00001949/WBGene00009939/WBGene00012317/WBGene00000443	9
GO:0007413	BP	GO:0007413	axonal fasciculation	6/804	9722-10-01	4.93462e-05	0.001528	0.00135326	WBGene00006808/WBGene00004048/WBGene00003111/WBGene00000561/WBGene00002081/WBGene00006498	6
GO:0042464	BP	GO:0042464	dosage compensation by hypoactivation of X chromosome	6/804	9722-10-01	4.93462e-05	0.001528	0.00135326	WBGene00001088/WBGene00001484/WBGene00004745/WBGene00004746/WBGene00004786/WBGene00001086	6
GO:0106030	BP	GO:0106030	neuron projection fasciculation	6/804	9722-10-01	4.93462e-05	0.001528	0.00135326	WBGene00006808/WBGene00004048/WBGene00003111/WBGene00000561/WBGene00002081/WBGene00006498	6
GO:0000122	BP	GO:0000122	negative regulation of transcription by RNA polymerase II	24/804	122/9722	5.02652e-05	0.00152962	0.0013547	WBGene00001210/WBGene00003025/WBGene00004078/WBGene00000460/WBGene00001824/WBGene00001995/WBGene00004335/WBGene00004745/WBGene00004746/WBGene00004786/WBGene00001186/WBGene00001249/WBGene00001253/WBGene00044508/WBGene00001207/WBGene00004334/WBGene00003601/WBGene00004888/WBGene00009939/WBGene00023409/WBGene00000414/WBGene00000439/WBGene00003406/WBGene00004027	24
GO:0010975	BP	GO:0010975	regulation of neuron projection development	21/804	102/9722	7.35993e-05	0.00220174	0.00194996	WBGene00012184/WBGene00013082/WBGene00004729/WBGene00016104/WBGene00017381/WBGene00001165/WBGene00002243/WBGene00004140/WBGene00006745/WBGene00006769/WBGene00000289/WBGene00004048/WBGene00006476/WBGene00006868/WBGene00001648/WBGene00003111/WBGene00006324/WBGene00006508/WBGene00006773/WBGene00011345/WBGene00006843	21
GO:0051149	BP	GO:0051149	positive regulation of muscle cell differentiation	7/804	15/9722	9.18146e-05	0.00266153	0.00235716	WBGene00006836/WBGene00001981/WBGene00006826/WBGene00003932/WBGene00006787/WBGene00006844/WBGene00003931	7
GO:0048663	BP	GO:0048663	neuron fate commitment	10/804	30/9722	9.19847e-05	0.00266153	0.00235716	WBGene00001210/WBGene00000457/WBGene00001434/WBGene00004335/WBGene00015429/WBGene00020368/WBGene00001949/WBGene00009939/WBGene00012317/WBGene00000443	10
GO:0007229	BP	GO:0007229	integrin-mediated signaling pathway	6/804	9722-11-01	0.000100965	0.00287426	0.00254556	WBGene00006836/WBGene00006826/WBGene00006771/WBGene00009260/WBGene00002081/WBGene00003931	6
GO:0071824	BP	GO:0071824	protein-DNA complex organization	36/804	229/9722	0.000124625	0.00349149	0.00309221	WBGene00001088/WBGene00002055/WBGene00003025/WBGene00001484/WBGene00001854/WBGene00001898/WBGene00001995/WBGene00002051/WBGene00002052/WBGene00002056/WBGene00002067/WBGene00003485/WBGene00004745/WBGene00004746/WBGene00004786/WBGene00006524/WBGene00010199/WBGene00017423/WBGene00020496/WBGene00001853/WBGene00001858/WBGene00020235/WBGene00016313/WBGene00017683/WBGene00000413/WBGene00004312/WBGene000…	36
GO:0018996	BP	GO:0018996	molting cycle, collagen and cuticulin-based cuticle	21/804	106/9722	0.000131538	0.00362758	0.00321274	WBGene00003539/WBGene00004229/WBGene00005018/WBGene00000039/WBGene00000608/WBGene00001065/WBGene00001069/WBGene00003623/WBGene00004219/WBGene00009133/WBGene00009926/WBGene00001064/WBGene00001072/WBGene00004227/WBGene00015646/WBGene00004224/WBGene00004225/WBGene00004237/WBGene00016422/WBGene00004233/WBGene00009653	21
GO:0048870	BP	GO:0048870	cell motility	33/804	204/9722	0.000135789	0.0036872	0.00326554	WBGene00000478/WBGene00001210/WBGene00006775/WBGene00009977/WBGene00000018/WBGene00000961/WBGene00001325/WBGene00001821/WBGene00004729/WBGene00004749/WBGene00008805/WBGene00015429/WBGene00020496/WBGene00001165/WBGene00001579/WBGene00001820/WBGene00006745/WBGene00006769/WBGene00000289/WBGene00001207/WBGene00001958/WBGene00003246/WBGene00004048/WBGene00004215/WBGene00006476/WBGene00006787/WBGene000…	33
GO:0007369	BP	GO:0007369	gastrulation	19/804	92/9722	0.000153424	0.00410293	0.00363373	WBGene00013583/WBGene00003377/WBGene00006524/WBGene00023491/WBGene00001165/WBGene00011124/WBGene00003228/WBGene00003246/WBGene00004215/WBGene00020073/WBGene00001377/WBGene00004077/WBGene00004771/WBGene00005077/WBGene00006324/WBGene00006902/WBGene00000443/WBGene00003055/WBGene00004027	19
GO:0050767	BP	GO:0050767	regulation of neurogenesis	14/804	57/9722	0.000166405	0.00438366	0.00388235	WBGene00012184/WBGene00013082/WBGene00001082/WBGene00003377/WBGene00003595/WBGene00006745/WBGene00001958/WBGene00004048/WBGene00004334/WBGene00003111/WBGene00004312/WBGene00011345/WBGene00000561/WBGene00006843	14
GO:0120035	BP	GO:0120035	regulation of plasma membrane bounded cell projection organization	22/804	117/9722	0.000203691	0.00528697	0.00468236	WBGene00012184/WBGene00013082/WBGene00004729/WBGene00006839/WBGene00016104/WBGene00017381/WBGene00001165/WBGene00002243/WBGene00004140/WBGene00006745/WBGene00006769/WBGene00000289/WBGene00004048/WBGene00006476/WBGene00006868/WBGene00001648/WBGene00003111/WBGene00006324/WBGene00006508/WBGene00006773/WBGene00011345/WBGene00006843	22
GO:0008038	BP	GO:0008038	neuron recognition	9/804	27/9722	0.000207182	0.00529758	0.00469176	WBGene00006808/WBGene00012184/WBGene00007750/WBGene00004048/WBGene00003111/WBGene00011345/WBGene00000561/WBGene00002081/WBGene00006498	9
GO:0001764	BP	GO:0001764	neuron migration	12/804	45/9722	0.000210102	0.00529758	0.00469176	WBGene00000478/WBGene00001210/WBGene00006775/WBGene00001325/WBGene00004729/WBGene00001820/WBGene00000289/WBGene00001958/WBGene00004215/WBGene00000527/WBGene00002181/WBGene00002081	12
GO:0009886	BP	GO:0009886	post-embryonic animal morphogenesis	8/804	22/9722	0.000236603	0.00580006	0.00513678	WBGene00000453/WBGene00001069/WBGene00002056/WBGene00004769/WBGene00004816/WBGene00001064/WBGene00001072/WBGene00006498	8
GO:0030855	BP	GO:0030855	epithelial cell differentiation	8/804	22/9722	0.000236603	0.00580006	0.00513678	WBGene00002282/WBGene00001249/WBGene00002827/WBGene00003939/WBGene00004334/WBGene00001365/WBGene00012317/WBGene00000439	8
GO:0045944	BP	GO:0045944	positive regulation of transcription by RNA polymerase II	37/804	246/9722	0.000252517	0.00610538	0.00540718	WBGene00000521/WBGene00006342/WBGene00000457/WBGene00001434/WBGene00003377/WBGene00003623/WBGene00004335/WBGene00004786/WBGene00006384/WBGene00018740/WBGene00001186/WBGene00001249/WBGene00001253/WBGene00001820/WBGene00003595/WBGene00011743/WBGene00000914/WBGene00001207/WBGene00001950/WBGene00001958/WBGene00003012/WBGene00004155/WBGene00006476/WBGene00009202/WBGene00020368/WBGene00000469/WBGene000…	37
GO:0042303	BP	GO:0042303	molting cycle	21/804	111/9722	0.000258264	0.00615994	0.0054555	WBGene00003539/WBGene00004229/WBGene00005018/WBGene00000039/WBGene00000608/WBGene00001065/WBGene00001069/WBGene00003623/WBGene00004219/WBGene00009133/WBGene00009926/WBGene00001064/WBGene00001072/WBGene00004227/WBGene00015646/WBGene00004224/WBGene00004225/WBGene00004237/WBGene00016422/WBGene00004233/WBGene00009653	21
GO:0048608	BP	GO:0048608	reproductive structure development	26/804	152/9722	0.000277946	0.00645493	0.00571676	WBGene00001691/WBGene00004203/WBGene00000406/WBGene00000961/WBGene00001981/WBGene00001995/WBGene00004219/WBGene00006950/WBGene00008805/WBGene00004703/WBGene00006745/WBGene00000870/WBGene00003012/WBGene00003939/WBGene00004698/WBGene00006605/WBGene00006947/WBGene00001949/WBGene00003111/WBGene00004077/WBGene00004237/WBGene00005077/WBGene00001972/WBGene00001996/WBGene00006498/WBGene00016029	26
GO:0061458	BP	GO:0061458	reproductive system development	26/804	152/9722	0.000277946	0.00645493	0.00571676	WBGene00001691/WBGene00004203/WBGene00000406/WBGene00000961/WBGene00001981/WBGene00001995/WBGene00004219/WBGene00006950/WBGene00008805/WBGene00004703/WBGene00006745/WBGene00000870/WBGene00003012/WBGene00003939/WBGene00004698/WBGene00006605/WBGene00006947/WBGene00001949/WBGene00003111/WBGene00004077/WBGene00004237/WBGene00005077/WBGene00001972/WBGene00001996/WBGene00006498/WBGene00016029	26
GO:0010558	BP	GO:0010558	negative regulation of macromolecule biosynthetic process	61/804	474/9722	0.000303135	0.00694848	0.00615387	WBGene00001161/WBGene00001210/WBGene00002055/WBGene00003025/WBGene00004078/WBGene00004795/WBGene00000460/WBGene00001484/WBGene00001824/WBGene00001898/WBGene00001995/WBGene00002051/WBGene00002052/WBGene00002056/WBGene00002067/WBGene00003485/WBGene00003828/WBGene00004335/WBGene00004745/WBGene00004746/WBGene00004786/WBGene00006524/WBGene00011614/WBGene00015429/WBGene00019862/WBGene00020496/WBGene000…	61
GO:0007160	BP	GO:0007160	cell-matrix adhesion	6/804	13/9722	0.000324488	0.00724963	0.00642058	WBGene00006836/WBGene00011175/WBGene00002081/WBGene00003931/WBGene00007170/WBGene00017028	6
GO:0007549	BP	GO:0007549	dosage compensation	6/804	13/9722	0.000324488	0.00724963	0.00642058	WBGene00001088/WBGene00001484/WBGene00004745/WBGene00004746/WBGene00004786/WBGene00001086	6
GO:0009890	BP	GO:0009890	negative regulation of biosynthetic process	62/804	486/9722	0.000343681	0.00758245	0.00671534	WBGene00001161/WBGene00001210/WBGene00002055/WBGene00003025/WBGene00004078/WBGene00004795/WBGene00000460/WBGene00001484/WBGene00001824/WBGene00001898/WBGene00001995/WBGene00002051/WBGene00002052/WBGene00002056/WBGene00002067/WBGene00003485/WBGene00003828/WBGene00004335/WBGene00004745/WBGene00004746/WBGene00004786/WBGene00006524/WBGene00011614/WBGene00015429/WBGene00019862/WBGene00020496/WBGene000…	62
GO:0051147	BP	GO:0051147	regulation of muscle cell differentiation	7/804	18/9722	0.000364049	0.00793267	0.0070255	WBGene00006836/WBGene00001981/WBGene00006826/WBGene00003932/WBGene00006787/WBGene00006844/WBGene00003931	7
GO:0031344	BP	GO:0031344	regulation of cell projection organization	22/804	123/9722	0.000424716	0.00914176	0.00809632	WBGene00012184/WBGene00013082/WBGene00004729/WBGene00006839/WBGene00016104/WBGene00017381/WBGene00001165/WBGene00002243/WBGene00004140/WBGene00006745/WBGene00006769/WBGene00000289/WBGene00004048/WBGene00006476/WBGene00006868/WBGene00001648/WBGene00003111/WBGene00006324/WBGene00006508/WBGene00006773/WBGene00011345/WBGene00006843	22
GO:0045814	BP	GO:0045814	negative regulation of gene expression, epigenetic	10/804	36/9722	0.000493167	0.0104872	0.00928792	WBGene00002055/WBGene00002051/WBGene00002052/WBGene00002056/WBGene00002067/WBGene00003485/WBGene00006524/WBGene00020496/WBGene00023409/WBGene00003406	10
GO:0031327	BP	GO:0031327	negative regulation of cellular biosynthetic process	61/804	483/9722	0.000500259	0.0105114	0.00930933	WBGene00001161/WBGene00001210/WBGene00002055/WBGene00003025/WBGene00004078/WBGene00004795/WBGene00000460/WBGene00001484/WBGene00001824/WBGene00001898/WBGene00001995/WBGene00002051/WBGene00002052/WBGene00002056/WBGene00002067/WBGene00003485/WBGene00003828/WBGene00004335/WBGene00004745/WBGene00004746/WBGene00004786/WBGene00006524/WBGene00011614/WBGene00015429/WBGene00019862/WBGene00020496/WBGene000…	61
GO:0001704	BP	GO:0001704	formation of primary germ layer	14/804	63/9722	0.00050747	0.0105375	0.00933242	WBGene00013583/WBGene00003377/WBGene00006524/WBGene00023491/WBGene00003228/WBGene00003246/WBGene00001377/WBGene00004077/WBGene00004771/WBGene00005077/WBGene00006324/WBGene00000443/WBGene00003055/WBGene00004027	14
GO:0051664	BP	GO:0051664	nuclear pore localization	6/804	14/9722	0.000528313	0.0108427	0.00960275	WBGene00002055/WBGene00002051/WBGene00002052/WBGene00002056/WBGene00002067/WBGene00003485	6
GO:0046716	BP	GO:0046716	muscle cell cellular homeostasis	7/804	19/9722	0.000535591	0.0108657	0.00962314	WBGene00006836/WBGene00006826/WBGene00003932/WBGene00006787/WBGene00001131/WBGene00004888/WBGene00003931	7
GO:0008406	BP	GO:0008406	gonad development	20/804	110/9722	0.000614412	0.012151	0.0107615	WBGene00004203/WBGene00000406/WBGene00000961/WBGene00001981/WBGene00001995/WBGene00008805/WBGene00004703/WBGene00006745/WBGene00000870/WBGene00003012/WBGene00003939/WBGene00004698/WBGene00006605/WBGene00001949/WBGene00004077/WBGene00005077/WBGene00001972/WBGene00001996/WBGene00006498/WBGene00016029	20
GO:0045137	BP	GO:0045137	development of primary sexual characteristics	20/804	110/9722	0.000614412	0.012151	0.0107615	WBGene00004203/WBGene00000406/WBGene00000961/WBGene00001981/WBGene00001995/WBGene00008805/WBGene00004703/WBGene00006745/WBGene00000870/WBGene00003012/WBGene00003939/WBGene00004698/WBGene00006605/WBGene00001949/WBGene00004077/WBGene00005077/WBGene00001972/WBGene00001996/WBGene00006498/WBGene00016029	20
GO:0045597	BP	GO:0045597	positive regulation of cell differentiation	16/804	79/9722	0.000626101	0.012151	0.0107615	WBGene00006836/WBGene00012184/WBGene00013082/WBGene00001981/WBGene00003377/WBGene00006826/WBGene00003932/WBGene00006745/WBGene00004048/WBGene00006787/WBGene00004771/WBGene00006844/WBGene00009939/WBGene00011345/WBGene00000443/WBGene00003931	16
GO:1902667	BP	GO:1902667	regulation of axon guidance	10/804	37/9722	0.000626485	0.012151	0.0107615	WBGene00004729/WBGene00001165/WBGene00002243/WBGene00004140/WBGene00006745/WBGene00006769/WBGene00004048/WBGene00006868/WBGene00003111/WBGene00006324	10
GO:0009913	BP	GO:0009913	epidermal cell differentiation	5/804	9722-10-01	0.000676789	0.012984	0.0114992	WBGene00001249/WBGene00003939/WBGene00004334/WBGene00012317/WBGene00000439	5
GO:0002009	BP	GO:0002009	morphogenesis of an epithelium	13/804	58/9722	0.000731346	0.0138798	0.0122926	WBGene00004203/WBGene00000961/WBGene00004749/WBGene00015171/WBGene00001165/WBGene00001330/WBGene00002827/WBGene00006869/WBGene00006868/WBGene00010898/WBGene00002181/WBGene00003111/WBGene00000395	13
GO:0007517	BP	GO:0007517	muscle organ development	10/804	38/9722	0.000788212	0.0146441	0.0129695	WBGene00006836/WBGene00013583/WBGene00001981/WBGene00006826/WBGene00004896/WBGene00006787/WBGene00019277/WBGene00003172/WBGene00004077/WBGene00006844	10
GO:0010172	BP	GO:0010172	embryonic body morphogenesis	10/804	38/9722	0.000788212	0.0146441	0.0129695	WBGene00001579/WBGene00002175/WBGene00004215/WBGene00006476/WBGene00006868/WBGene00003111/WBGene00000439/WBGene00006498/WBGene00006545/WBGene00006546	10
GO:1901992	BP	GO:1901992	positive regulation of mitotic cell cycle phase transition	6/804	15/9722	0.000819312	0.0150634	0.0133408	WBGene00000387/WBGene00000868/WBGene00001210/WBGene00000406/WBGene00001583/WBGene00003134	6
GO:0008037	BP	GO:0008037	cell recognition	9/804	32/9722	0.000851201	0.0152964	0.0135472	WBGene00006808/WBGene00012184/WBGene00007750/WBGene00004048/WBGene00003111/WBGene00011345/WBGene00000561/WBGene00002081/WBGene00006498	9
GO:0031146	BP	GO:0031146	SCF-dependent proteasomal ubiquitin-dependent protein catabolic process	9/804	32/9722	0.000851201	0.0152964	0.0135472	WBGene00004813/WBGene00004820/WBGene00004827/WBGene00004814/WBGene00004815/WBGene00004816/WBGene00004818/WBGene00004819/WBGene00004822	9
GO:0051052	BP	GO:0051052	regulation of DNA metabolic process	11/804	45/9722	0.000857987	0.0152964	0.0135472	WBGene00000406/WBGene00001854/WBGene00001898/WBGene00001853/WBGene00003955/WBGene00004052/WBGene00009212/WBGene00000870/WBGene00000413/WBGene00001377/WBGene00003055	11
GO:0010557	BP	GO:0010557	positive regulation of macromolecule biosynthetic process	56/804	444/9722	0.000871257	0.0153777	0.0136191	WBGene00000521/WBGene00003025/WBGene00004203/WBGene00006342/WBGene00009650/WBGene00000457/WBGene00001434/WBGene00003377/WBGene00003623/WBGene00004335/WBGene00004786/WBGene00006384/WBGene00016937/WBGene00018740/WBGene00001186/WBGene00001249/WBGene00001253/WBGene00001820/WBGene00003595/WBGene00006555/WBGene00011743/WBGene00000870/WBGene00000914/WBGene00000935/WBGene00000995/WBGene00001207/WBGene000…	56
GO:0048646	BP	GO:0048646	anatomical structure formation involved in morphogenesis	24/804	147/9722	0.000937039	0.016375	0.0145024	WBGene00004830/WBGene00006836/WBGene00013583/WBGene00003377/WBGene00006524/WBGene00006826/WBGene00023491/WBGene00002827/WBGene00003932/WBGene00003228/WBGene00003246/WBGene00006787/WBGene00001131/WBGene00001377/WBGene00004077/WBGene00004771/WBGene00005077/WBGene00006324/WBGene00000439/WBGene00000443/WBGene00003055/WBGene00003931/WBGene00004027/WBGene00006498	24
GO:0022603	BP	GO:0022603	regulation of anatomical structure morphogenesis	24/804	148/9722	0.00103325	0.0178793	0.0158346	WBGene00006775/WBGene00012184/WBGene00013082/WBGene00003377/WBGene00003623/WBGene00011614/WBGene00015171/WBGene00023491/WBGene00001186/WBGene00002827/WBGene00006745/WBGene00004048/WBGene00020368/WBGene00000413/WBGene00003111/WBGene00004771/WBGene00004888/WBGene00006324/WBGene00006773/WBGene00011345/WBGene00000423/WBGene00000443/WBGene00003055/WBGene00006843	24
GO:0040009	BP	GO:0040009	regulation of growth rate	8/804	27/9722	0.00113249	0.0194062	0.017187	WBGene00004203/WBGene00001995/WBGene00003877/WBGene00001958/WBGene00004698/WBGene00013096/WBGene00001996/WBGene00003055	8
GO:0060290	BP	GO:0060290	transdifferentiation	5/804	9722-11-01	0.00115664	0.0196295	0.0173847	WBGene00001088/WBGene00017683/WBGene00000431/WBGene00009939/WBGene00006474	5
GO:0006275	BP	GO:0006275	regulation of DNA replication	6/804	16/9722	0.00121993	0.0205064	0.0181613	WBGene00000406/WBGene00003955/WBGene00009212/WBGene00000870/WBGene00000413/WBGene00003055	6
GO:0009891	BP	GO:0009891	positive regulation of biosynthetic process	56/804	451/9722	0.00126287	0.0208314	0.0184492	WBGene00000521/WBGene00003025/WBGene00004203/WBGene00006342/WBGene00009650/WBGene00000457/WBGene00001434/WBGene00003377/WBGene00003623/WBGene00004335/WBGene00004786/WBGene00006384/WBGene00016937/WBGene00018740/WBGene00001186/WBGene00001249/WBGene00001253/WBGene00001820/WBGene00003595/WBGene00006555/WBGene00011743/WBGene00000870/WBGene00000914/WBGene00000935/WBGene00000995/WBGene00001207/WBGene000…	56
GO:0031328	BP	GO:0031328	positive regulation of cellular biosynthetic process	56/804	451/9722	0.00126287	0.0208314	0.0184492	WBGene00000521/WBGene00003025/WBGene00004203/WBGene00006342/WBGene00009650/WBGene00000457/WBGene00001434/WBGene00003377/WBGene00003623/WBGene00004335/WBGene00004786/WBGene00006384/WBGene00016937/WBGene00018740/WBGene00001186/WBGene00001249/WBGene00001253/WBGene00001820/WBGene00003595/WBGene00006555/WBGene00011743/WBGene00000870/WBGene00000914/WBGene00000935/WBGene00000995/WBGene00001207/WBGene000…	56
GO:0040011	BP	GO:0040011	locomotion	54/804	433/9722	0.00138945	0.0227072	0.0201105	WBGene00000064/WBGene00000478/WBGene00001088/WBGene00004830/WBGene00006775/WBGene00006836/WBGene00009094/WBGene00009977/WBGene00000018/WBGene00000457/WBGene00000961/WBGene00001325/WBGene00001844/WBGene00002177/WBGene00004729/WBGene00006364/WBGene00006826/WBGene00015429/WBGene00020496/WBGene00001165/WBGene00002243/WBGene00003932/WBGene00004140/WBGene00006745/WBGene00006769/WBGene00001072/WBGene000…	54
GO:0040010	BP	GO:0040010	positive regulation of growth rate	7/804	22/9722	0.00145518	0.0235633	0.0208686	WBGene00004203/WBGene00001995/WBGene00003877/WBGene00001958/WBGene00013096/WBGene00001996/WBGene00003055	7
GO:0001709	BP	GO:0001709	cell fate determination	10/804	41/9722	0.00148993	0.0236912	0.0209819	WBGene00001821/WBGene00001820/WBGene00003150/WBGene00000870/WBGene00006605/WBGene00020368/WBGene00004077/WBGene00009939/WBGene00000566/WBGene00004027	10
GO:0007530	BP	GO:0007530	sex determination	10/804	41/9722	0.00148993	0.0236912	0.0209819	WBGene00000406/WBGene00000460/WBGene00001484/WBGene00004745/WBGene00004786/WBGene00018740/WBGene00000870/WBGene00006605/WBGene00017733/WBGene00003391	10
GO:0051960	BP	GO:0051960	regulation of nervous system development	14/804	71/9722	0.00175983	0.027733	0.0245615	WBGene00012184/WBGene00013082/WBGene00001082/WBGene00003377/WBGene00003595/WBGene00006745/WBGene00001958/WBGene00004048/WBGene00004334/WBGene00003111/WBGene00004312/WBGene00011345/WBGene00000561/WBGene00006843	14
GO:0051155	BP	GO:0051155	positive regulation of striated muscle cell differentiation	5/804	9722-12-01	0.00184865	0.0283728	0.0251282	WBGene00006836/WBGene00006826/WBGene00003932/WBGene00006787/WBGene00003931	5
GO:0060297	BP	GO:0060297	regulation of sarcomere organization	5/804	9722-12-01	0.00184865	0.0283728	0.0251282	WBGene00006836/WBGene00006826/WBGene00003932/WBGene00006787/WBGene00003931	5
GO:0060298	BP	GO:0060298	positive regulation of sarcomere organization	5/804	9722-12-01	0.00184865	0.0283728	0.0251282	WBGene00006836/WBGene00006826/WBGene00003932/WBGene00006787/WBGene00003931	5
GO:0042127	BP	GO:0042127	regulation of cell population proliferation	26/804	172/9722	0.0018652	0.0283801	0.0251346	WBGene00012184/WBGene00013082/WBGene00003377/WBGene00004729/WBGene00006839/WBGene00016104/WBGene00017381/WBGene00001165/WBGene00002243/WBGene00004140/WBGene00006745/WBGene00006769/WBGene00011738/WBGene00000289/WBGene00004048/WBGene00006476/WBGene00006868/WBGene00009202/WBGene00001648/WBGene00003111/WBGene00004077/WBGene00006324/WBGene00006508/WBGene00006773/WBGene00011345/WBGene00006843	26
GO:1901989	BP	GO:1901989	positive regulation of cell cycle phase transition	7/804	23/9722	0.00194451	0.0293338	0.0259792	WBGene00000387/WBGene00000868/WBGene00001210/WBGene00000406/WBGene00001583/WBGene00001236/WBGene00003134	7
GO:0031507	BP	GO:0031507	heterochromatin formation	8/804	30/9722	0.00239107	0.0354642	0.0314086	WBGene00002055/WBGene00002051/WBGene00002052/WBGene00002056/WBGene00002067/WBGene00003485/WBGene00023409/WBGene00003406	8
GO:0070828	BP	GO:0070828	heterochromatin organization	8/804	30/9722	0.00239107	0.0354642	0.0314086	WBGene00002055/WBGene00002051/WBGene00002052/WBGene00002056/WBGene00002067/WBGene00003485/WBGene00023409/WBGene00003406	8
GO:0090435	BP	GO:0090435	protein localization to nuclear envelope	6/804	18/9722	0.00245007	0.0360364	0.0319154	WBGene00002055/WBGene00002051/WBGene00002052/WBGene00002056/WBGene00002067/WBGene00003485	6
GO:0048546	BP	GO:0048546	digestive tract morphogenesis	9/804	37/9722	0.00259671	0.0378776	0.033546	WBGene00001161/WBGene00006342/WBGene00002056/WBGene00015171/WBGene00001330/WBGene00002827/WBGene00003246/WBGene00005077/WBGene00006713	9
GO:0051128	BP	GO:0051128	regulation of cellular component organization	56/804	466/9722	0.00265943	0.0384746	0.0340747	WBGene00000490/WBGene00000868/WBGene00006808/WBGene00006836/WBGene00007062/WBGene00009977/WBGene00012184/WBGene00013082/WBGene00013344/WBGene00000018/WBGene00001583/WBGene00004729/WBGene00004769/WBGene00006364/WBGene00006826/WBGene00006839/WBGene00016104/WBGene00017381/WBGene00018719/WBGene00044061/WBGene00001165/WBGene00001330/WBGene00001579/WBGene00002175/WBGene00002243/WBGene00003161/WBGene000…	56
GO:0051153	BP	GO:0051153	regulation of striated muscle cell differentiation	5/804	13/9722	0.00280126	0.0401969	0.0356001	WBGene00006836/WBGene00006826/WBGene00003932/WBGene00006787/WBGene00003931	5
GO:0008380	BP	GO:0008380	RNA splicing	28/804	196/9722	0.00297754	0.042382	0.0375352	WBGene00011308/WBGene00013347/WBGene00022434/WBGene00001484/WBGene00004786/WBGene00006517/WBGene00001999/WBGene00003077/WBGene00004385/WBGene00004703/WBGene00004698/WBGene00004701/WBGene00004896/WBGene00015207/WBGene00004915/WBGene00004920/WBGene00006726/WBGene00010159/WBGene00020936/WBGene00001996/WBGene00003391/WBGene00004388/WBGene00004700/WBGene00004919/WBGene00010476/WBGene00011279/WBGene000…	28
GO:0060795	BP	GO:0060795	cell fate commitment involved in formation of primary germ layer	12/804	60/9722	0.00323897	0.0457342	0.0405041	WBGene00013583/WBGene00003377/WBGene00006524/WBGene00023491/WBGene00003246/WBGene00001377/WBGene00004077/WBGene00004771/WBGene00005077/WBGene00006324/WBGene00000443/WBGene00003055	12
GO:0070161	CC	GO:0070161	anchoring junction	31/891	128/12374	1.28842e-09	3.99412e-07	3.14647e-07	WBGene00006836/WBGene00002056/WBGene00002123/WBGene00002124/WBGene00002125/WBGene00003485/WBGene00004749/WBGene00006826/WBGene00007750/WBGene00008805/WBGene00018215/WBGene00020130/WBGene00020160/WBGene00000942/WBGene00001330/WBGene00002130/WBGene00002175/WBGene00003772/WBGene00003932/WBGene00004215/WBGene00006999/WBGene00014262/WBGene00001365/WBGene00006508/WBGene00006771/WBGene00006824/WBGene000…	31
GO:0030055	CC	GO:0030055	cell-substrate junction	13/891	30/12374	4.85441e-08	5.58268e-06	4.3979e-06	WBGene00006836/WBGene00003485/WBGene00006826/WBGene00008805/WBGene00000942/WBGene00001330/WBGene00003932/WBGene00006999/WBGene00006508/WBGene00006771/WBGene00006824/WBGene00003931/WBGene00018367	13
GO:0031462	CC	GO:0031462	Cul2-RING ubiquitin ligase complex	12/891	26/12374	6.78451e-08	5.58268e-06	4.3979e-06	WBGene00004140/WBGene00007887/WBGene00018766/WBGene00021053/WBGene00009823/WBGene00010585/WBGene00013509/WBGene00021463/WBGene00045058/WBGene00001235/WBGene00001236/WBGene00018561	12
GO:0005925	CC	GO:0005925	focal adhesion	9/891	14/12374	7.20346e-08	5.58268e-06	4.3979e-06	WBGene00006826/WBGene00000942/WBGene00003932/WBGene00006999/WBGene00006508/WBGene00006771/WBGene00006824/WBGene00003931/WBGene00018367	9
GO:0031430	CC	GO:0031430	M band	11/891	29/12374	2.62828e-06	0.000162953	0.000128371	WBGene00004830/WBGene00006836/WBGene00006826/WBGene00003932/WBGene00006787/WBGene00006999/WBGene00006508/WBGene00006771/WBGene00006824/WBGene00009304/WBGene00003931	11
GO:0009897	CC	GO:0009897	external side of plasma membrane	11/891	31/12374	5.62698e-06	0.000271561	0.000213929	WBGene00017772/WBGene00016088/WBGene00002827/WBGene00006869/WBGene00009156/WBGene00022100/WBGene00019606/WBGene00007709/WBGene00014117/WBGene00002081/WBGene00019328	11
GO:0031672	CC	GO:0031672	A band	12/891	37/12374	6.20161e-06	0.000271561	0.000213929	WBGene00004830/WBGene00006436/WBGene00006836/WBGene00006826/WBGene00003932/WBGene00006787/WBGene00006999/WBGene00006508/WBGene00006771/WBGene00006824/WBGene00009304/WBGene00003931	12
GO:0009986	CC	GO:0009986	cell surface	24/891	124/12374	7.00803e-06	0.000271561	0.000213929	WBGene00017772/WBGene00001148/WBGene00004749/WBGene00004769/WBGene00006950/WBGene00006952/WBGene00016088/WBGene00002827/WBGene00006869/WBGene00009156/WBGene00010234/WBGene00022100/WBGene00235391/WBGene00004048/WBGene00006947/WBGene00019606/WBGene00002181/WBGene00003111/WBGene00007709/WBGene00014117/WBGene00001612/WBGene00002081/WBGene00010539/WBGene00019328	24
GO:0031461	CC	GO:0031461	cullin-RING ubiquitin ligase complex	17/891	72/12374	1.00542e-05	0.00034631	0.000272815	WBGene00001583/WBGene00001051/WBGene00004140/WBGene00004816/WBGene00007887/WBGene00018766/WBGene00021053/WBGene00009823/WBGene00010585/WBGene00013509/WBGene00021463/WBGene00045058/WBGene00001235/WBGene00001236/WBGene00003134/WBGene00018561/WBGene00021751	17
GO:0099081	CC	GO:0099081	supramolecular polymer	45/891	325/12374	1.61197e-05	0.000499712	0.000393661	WBGene00000064/WBGene00002055/WBGene00004830/WBGene00006436/WBGene00006836/WBGene00007062/WBGene00009987/WBGene00013344/WBGene00021558/WBGene00002051/WBGene00002052/WBGene00002056/WBGene00002067/WBGene00003171/WBGene00003485/WBGene00004769/WBGene00006538/WBGene00006826/WBGene00019727/WBGene00022500/WBGene00044142/WBGene00000942/WBGene00002827/WBGene00003932/WBGene00008776/WBGene00010888/WBGene000…	45
GO:0099512	CC	GO:0099512	supramolecular fiber	44/891	323/12374	2.99741e-05	0.000844723	0.000665453	WBGene00000064/WBGene00002055/WBGene00004830/WBGene00006436/WBGene00006836/WBGene00007062/WBGene00009987/WBGene00013344/WBGene00021558/WBGene00002051/WBGene00002052/WBGene00002056/WBGene00002067/WBGene00003171/WBGene00003485/WBGene00004769/WBGene00006538/WBGene00006826/WBGene00019727/WBGene00022500/WBGene00044142/WBGene00000942/WBGene00002827/WBGene00003932/WBGene00008776/WBGene00010888/WBGene000…	44
GO:0009925	CC	GO:0009925	basal plasma membrane	13/891	50/12374	3.72073e-05	0.000961189	0.000757202	WBGene00000961/WBGene00006826/WBGene00006839/WBGene00015171/WBGene00018987/WBGene00023491/WBGene00001099/WBGene00003932/WBGene00000170/WBGene00003246/WBGene00006324/WBGene00000395/WBGene00003931	13
GO:0045178	CC	GO:0045178	basal part of cell	14/891	58/12374	4.64287e-05	0.00110715	0.000872183	WBGene00000961/WBGene00006826/WBGene00006839/WBGene00015171/WBGene00018987/WBGene00023491/WBGene00001099/WBGene00003932/WBGene00000170/WBGene00003246/WBGene00006324/WBGene00000395/WBGene00003931/WBGene00013847	14
GO:0000151	CC	GO:0000151	ubiquitin ligase complex	20/891	107/12374	6.72203e-05	0.00148845	0.00117256	WBGene00001583/WBGene00020496/WBGene00001051/WBGene00004140/WBGene00004816/WBGene00007887/WBGene00018766/WBGene00021053/WBGene00009823/WBGene00010585/WBGene00013509/WBGene00021463/WBGene00045058/WBGene00001235/WBGene00001236/WBGene00003134/WBGene00006713/WBGene00010428/WBGene00018561/WBGene00021751	20
GO:0030054	CC	GO:0030054	cell junction	58/891	484/12374	7.9835e-05	0.00159724	0.00125827	WBGene00004830/WBGene00006836/WBGene00000047/WBGene00000161/WBGene00000961/WBGene00001082/WBGene00002056/WBGene00002123/WBGene00002124/WBGene00002125/WBGene00003485/WBGene00004749/WBGene00004769/WBGene00006364/WBGene00006541/WBGene00006826/WBGene00007750/WBGene00008805/WBGene00018215/WBGene00020130/WBGene00020160/WBGene00000192/WBGene00000674/WBGene00000942/WBGene00001330/WBGene00001579/WBGene000…	58
GO:0045121	CC	GO:0045121	membrane raft	12/891	47/12374	8.9462e-05	0.00159724	0.00125827	WBGene00003959/WBGene00009971/WBGene00018823/WBGene00004769/WBGene00004829/WBGene00012445/WBGene00016134/WBGene00018984/WBGene00000301/WBGene00003958/WBGene00006745/WBGene00020579	12
GO:0098857	CC	GO:0098857	membrane microdomain	12/891	47/12374	8.9462e-05	0.00159724	0.00125827	WBGene00003959/WBGene00009971/WBGene00018823/WBGene00004769/WBGene00004829/WBGene00012445/WBGene00016134/WBGene00018984/WBGene00000301/WBGene00003958/WBGene00006745/WBGene00020579	12
GO:0005911	CC	GO:0005911	cell-cell junction	19/891	101/12374	9.27431e-05	0.00159724	0.00125827	WBGene00002056/WBGene00002123/WBGene00002124/WBGene00002125/WBGene00006826/WBGene00007750/WBGene00018215/WBGene00020130/WBGene00020160/WBGene00000942/WBGene00002130/WBGene00002175/WBGene00003772/WBGene00004215/WBGene00014262/WBGene00001365/WBGene00000396/WBGene00003055/WBGene00003931	19
GO:0098590	CC	GO:0098590	plasma membrane region	38/891	284/12374	0.00015034	0.00245292	0.00193235	WBGene00001716/WBGene00004830/WBGene00000047/WBGene00000161/WBGene00000961/WBGene00001082/WBGene00001123/WBGene00002282/WBGene00003877/WBGene00004769/WBGene00006826/WBGene00006839/WBGene00015171/WBGene00018987/WBGene00019493/WBGene00023491/WBGene00000301/WBGene00001099/WBGene00002827/WBGene00003932/WBGene00006914/WBGene00020004/WBGene00000170/WBGene00003246/WBGene00020163/WBGene00000493/WBGene000…	38
GO:0030424	CC	GO:0030424	axon	32/891	226/12374	0.000173702	0.00269238	0.00212099	WBGene00001475/WBGene00003954/WBGene00004336/WBGene00006808/WBGene00000262/WBGene00001148/WBGene00002177/WBGene00004769/WBGene00006364/WBGene00016104/WBGene00017381/WBGene00000192/WBGene00001165/WBGene00001249/WBGene00002363/WBGene00003932/WBGene00004140/WBGene00006745/WBGene00006769/WBGene00006869/WBGene00000289/WBGene00006476/WBGene00006868/WBGene00006999/WBGene00002977/WBGene00006508/WBGene000…	32
GO:0031012	CC	GO:0031012	extracellular matrix	15/891	74/12374	0.000211427	0.00296886	0.0023388	WBGene00005018/WBGene00009983/WBGene00000608/WBGene00001069/WBGene00000674/WBGene00006787/WBGene00000527/WBGene00002248/WBGene00006593/WBGene00006771/WBGene00009158/WBGene00020693/WBGene00000395/WBGene00000853/WBGene00007170	15
GO:0055120	CC	GO:0055120	striated muscle dense body	18/891	99/12374	0.00022027	0.00296886	0.0023388	WBGene00004830/WBGene00006836/WBGene00021558/WBGene00006826/WBGene00019727/WBGene00000942/WBGene00003932/WBGene00008776/WBGene00006787/WBGene00006999/WBGene00001131/WBGene00006508/WBGene00006771/WBGene00006824/WBGene00009304/WBGene00011906/WBGene00003931/WBGene00018367	18
GO:0098552	CC	GO:0098552	side of membrane	18/891	99/12374	0.00022027	0.00296886	0.0023388	WBGene00017772/WBGene00016088/WBGene00016104/WBGene00000301/WBGene00002827/WBGene00006869/WBGene00009156/WBGene00022100/WBGene00019606/WBGene00020025/WBGene00021095/WBGene00001648/WBGene00001682/WBGene00005077/WBGene00007709/WBGene00014117/WBGene00002081/WBGene00019328	18
GO:0005652	CC	GO:0005652	nuclear lamina	6/891	14/12374	0.000248946	0.00321555	0.00253313	WBGene00002055/WBGene00002051/WBGene00002052/WBGene00002056/WBGene00002067/WBGene00003485	6
GO:0030312	CC	GO:0030312	external encapsulating structure	15/891	77/12374	0.000333913	0.00414052	0.0032618	WBGene00005018/WBGene00009983/WBGene00000608/WBGene00001069/WBGene00000674/WBGene00006787/WBGene00000527/WBGene00002248/WBGene00006593/WBGene00006771/WBGene00009158/WBGene00020693/WBGene00000395/WBGene00000853/WBGene00007170	15
GO:0005667	CC	GO:0005667	transcription regulator complex	24/891	161/12374	0.00051181	0.00580601	0.00457384	WBGene00000453/WBGene00000521/WBGene00001161/WBGene00001210/WBGene00003025/WBGene00006775/WBGene00003163/WBGene00003623/WBGene00006384/WBGene00011614/WBGene00013632/WBGene00001950/WBGene00001958/WBGene00007012/WBGene00009899/WBGene00001949/WBGene00004077/WBGene00004312/WBGene00006394/WBGene00006726/WBGene00006773/WBGene00000443/WBGene00006545/WBGene00006546	24
GO:0005615	CC	GO:0005615	extracellular space	32/891	240/12374	0.000518143	0.00580601	0.00457384	WBGene00005642/WBGene00009094/WBGene00010204/WBGene00012184/WBGene00012186/WBGene00018403/WBGene00019178/WBGene00000212/WBGene00000961/WBGene00006366/WBGene00006541/WBGene00006950/WBGene00006952/WBGene00012073/WBGene00000674/WBGene00002827/WBGene00011175/WBGene00015620/WBGene00003888/WBGene00006947/WBGene00009897/WBGene00015646/WBGene00000527/WBGene00006593/WBGene00009158/WBGene00012168/WBGene000…	32
GO:0062023	CC	GO:0062023	collagen-containing extracellular matrix	12/891	56/12374	0.000524414	0.00580601	0.00457384	WBGene00005018/WBGene00009983/WBGene00000608/WBGene00001069/WBGene00006787/WBGene00000527/WBGene00002248/WBGene00006771/WBGene00009158/WBGene00000395/WBGene00000853/WBGene00007170	12
GO:0000307	CC	GO:0000307	cyclin-dependent protein kinase holoenzyme complex	7/891	22/12374	0.000640195	0.00684347	0.00539112	WBGene00000868/WBGene00009650/WBGene00000406/WBGene00000865/WBGene00001051/WBGene00000870/WBGene00000863	7
GO:0005685	CC	GO:0005685	U1 snRNP	6/891	17/12374	0.000850562	0.00836664	0.00659104	WBGene00004385/WBGene00015207/WBGene00004915/WBGene00004920/WBGene00004919/WBGene00022489	6
GO:0005882	CC	GO:0005882	intermediate filament	6/891	17/12374	0.000850562	0.00836664	0.00659104	WBGene00002055/WBGene00002051/WBGene00002052/WBGene00002056/WBGene00002067/WBGene00003485	6
GO:0035097	CC	GO:0035097	histone methyltransferase complex	7/891	23/12374	0.000863653	0.00836664	0.00659104	WBGene00001088/WBGene00012828/WBGene00009089/WBGene00017046/WBGene00017683/WBGene00004312/WBGene00006474	7
GO:0030017	CC	GO:0030017	sarcomere	16/891	94/12374	0.00102354	0.00961509	0.00757454	WBGene00004830/WBGene00006436/WBGene00006836/WBGene00004769/WBGene00006826/WBGene00019727/WBGene00003932/WBGene00008776/WBGene00006787/WBGene00006999/WBGene00014262/WBGene00006508/WBGene00006771/WBGene00006824/WBGene00009304/WBGene00003931	16
GO:0045111	CC	GO:0045111	intermediate filament cytoskeleton	6/891	18/12374	0.00119878	0.01093	0.00861041	WBGene00002055/WBGene00002051/WBGene00002052/WBGene00002056/WBGene00002067/WBGene00003485	6
GO:0034399	CC	GO:0034399	nuclear periphery	7/891	26/12374	0.00191626	0.0169726	0.0133706	WBGene00002055/WBGene00002051/WBGene00002052/WBGene00002056/WBGene00002067/WBGene00003485/WBGene00001996	7
GO:0099513	CC	GO:0099513	polymeric cytoskeletal fiber	22/891	161/12374	0.00269421	0.0228803	0.0180245	WBGene00000064/WBGene00002055/WBGene00007062/WBGene00009987/WBGene00013344/WBGene00002051/WBGene00002052/WBGene00002056/WBGene00002067/WBGene00003171/WBGene00003485/WBGene00006538/WBGene00022500/WBGene00044142/WBGene00010888/WBGene00002068/WBGene00014262/WBGene00002040/WBGene00006528/WBGene00002230/WBGene00003175/WBGene00013847	22
GO:0030016	CC	GO:0030016	myofibril	16/891	103/12374	0.00273087	0.0228803	0.0180245	WBGene00004830/WBGene00006436/WBGene00006836/WBGene00004769/WBGene00006826/WBGene00019727/WBGene00003932/WBGene00008776/WBGene00006787/WBGene00006999/WBGene00014262/WBGene00006508/WBGene00006771/WBGene00006824/WBGene00009304/WBGene00003931	16
GO:0043292	CC	GO:0043292	contractile fiber	22/891	163/12374	0.00314433	0.0256512	0.0202074	WBGene00004830/WBGene00006436/WBGene00006836/WBGene00021558/WBGene00004769/WBGene00006826/WBGene00019727/WBGene00000942/WBGene00003932/WBGene00008776/WBGene00006787/WBGene00006999/WBGene00014262/WBGene00001131/WBGene00005077/WBGene00006508/WBGene00006771/WBGene00006824/WBGene00009304/WBGene00011906/WBGene00003931/WBGene00018367	22
GO:0034708	CC	GO:0034708	methyltransferase complex	7/891	29/12374	0.0037626	0.0291602	0.0229717	WBGene00001088/WBGene00012828/WBGene00009089/WBGene00017046/WBGene00017683/WBGene00004312/WBGene00006474	7
GO:0035869	CC	GO:0035869	ciliary transition zone	7/891	29/12374	0.0037626	0.0291602	0.0229717	WBGene00012626/WBGene00017120/WBGene00007490/WBGene00010898/WBGene00018042/WBGene00018051/WBGene00010813	7
GO:0044666	CC	GO:0044666	MLL3/4 complex	4/891	10/12374	0.00394485	0.0298269	0.0234969	WBGene00009089/WBGene00017046/WBGene00017683/WBGene00006474	4
GO:0060102	CC	GO:0060102	collagen and cuticulin-based cuticle extracellular matrix	5/891	16/12374	0.00427871	0.0308896	0.0243341	WBGene00005018/WBGene00009983/WBGene00000608/WBGene00001069/WBGene00000853	5
GO:0005654	CC	GO:0005654	nucleoplasm	32/891	273/12374	0.00428468	0.0308896	0.0243341	WBGene00001088/WBGene00003025/WBGene00009650/WBGene00012828/WBGene00000961/WBGene00006384/WBGene00006496/WBGene00006826/WBGene00009089/WBGene00017046/WBGene00017898/WBGene00044068/WBGene00044281/WBGene00003161/WBGene00004703/WBGene00013632/WBGene00004701/WBGene00012187/WBGene00017683/WBGene00004312/WBGene00004888/WBGene00006394/WBGene00020936/WBGene00000774/WBGene00001235/WBGene00001236/WBGene000…	32
GO:0005581	CC	GO:0005581	collagen trimer	10/891	55/12374	0.00534903	0.0376864	0.0296884	WBGene00005018/WBGene00000608/WBGene00001069/WBGene00000674/WBGene00000656/WBGene00001064/WBGene00001072/WBGene00000527/WBGene00000596/WBGene00000597	10
GO:1990234	CC	GO:1990234	transferase complex	40/891	369/12374	0.00605579	0.0417177	0.0328642	WBGene00000868/WBGene00001088/WBGene00009650/WBGene00012828/WBGene00000406/WBGene00001583/WBGene00006384/WBGene00009089/WBGene00017046/WBGene00020496/WBGene00020673/WBGene00000865/WBGene00001051/WBGene00004140/WBGene00004816/WBGene00007887/WBGene00022774/WBGene00000870/WBGene00012187/WBGene00017683/WBGene00018766/WBGene00021053/WBGene00004312/WBGene00006394/WBGene00009823/WBGene00010585/WBGene000…	40
GO:0016323	CC	GO:0016323	basolateral plasma membrane	8/891	40/12374	0.00681808	0.0459479	0.0361966	WBGene00015171/WBGene00018987/WBGene00023491/WBGene00001099/WBGene00000170/WBGene00003246/WBGene00006324/WBGene00000395	8
GO:0000981	MF	GO:0000981	DNA-binding transcription factor activity, RNA polymerase II-specific	75/790	380/9586	3.8538e-13	1.90378e-10	1.84577e-10	WBGene00000449/WBGene00000453/WBGene00000521/WBGene00001161/WBGene00001210/WBGene00003658/WBGene00003704/WBGene00006775/WBGene00009834/WBGene00013583/WBGene00017535/WBGene00017538/WBGene00017601/WBGene00018099/WBGene00000444/WBGene00000451/WBGene00000457/WBGene00000460/WBGene00000461/WBGene00001434/WBGene00001436/WBGene00001821/WBGene00001824/WBGene00001981/WBGene00003163/WBGene00003377/WBGene000…	75
GO:0000977	MF	GO:0000977	RNA polymerase II transcription regulatory region sequence-specific DNA binding	70/790	395/9586	4.18903e-10	8.8119e-08	8.54339e-08	WBGene00000449/WBGene00000453/WBGene00000521/WBGene00001161/WBGene00001210/WBGene00003658/WBGene00003704/WBGene00006775/WBGene00013583/WBGene00017535/WBGene00017538/WBGene00000444/WBGene00000451/WBGene00000457/WBGene00000460/WBGene00000461/WBGene00001434/WBGene00001436/WBGene00001824/WBGene00001981/WBGene00003163/WBGene00003377/WBGene00003623/WBGene00004335/WBGene00004786/WBGene00006881/WBGene000…	70
GO:0000976	MF	GO:0000976	transcription cis-regulatory region binding	72/790	418/9586	8.61641e-10	8.8119e-08	8.54339e-08	WBGene00000449/WBGene00000453/WBGene00000521/WBGene00001161/WBGene00001210/WBGene00003658/WBGene00003704/WBGene00006775/WBGene00013583/WBGene00017535/WBGene00017538/WBGene00000444/WBGene00000451/WBGene00000457/WBGene00000460/WBGene00000461/WBGene00001434/WBGene00001436/WBGene00001824/WBGene00001981/WBGene00003163/WBGene00003377/WBGene00003623/WBGene00004335/WBGene00004786/WBGene00006881/WBGene000…	72
GO:0001067	MF	GO:0001067	transcription regulatory region nucleic acid binding	72/790	418/9586	8.61641e-10	8.8119e-08	8.54339e-08	WBGene00000449/WBGene00000453/WBGene00000521/WBGene00001161/WBGene00001210/WBGene00003658/WBGene00003704/WBGene00006775/WBGene00013583/WBGene00017535/WBGene00017538/WBGene00000444/WBGene00000451/WBGene00000457/WBGene00000460/WBGene00000461/WBGene00001434/WBGene00001436/WBGene00001824/WBGene00001981/WBGene00003163/WBGene00003377/WBGene00003623/WBGene00004335/WBGene00004786/WBGene00006881/WBGene000…	72
GO:0003690	MF	GO:0003690	double-stranded DNA binding	78/790	469/9586	8.91893e-10	8.8119e-08	8.54339e-08	WBGene00000449/WBGene00000453/WBGene00000521/WBGene00001161/WBGene00001210/WBGene00003658/WBGene00003704/WBGene00006775/WBGene00013583/WBGene00017535/WBGene00017538/WBGene00000444/WBGene00000451/WBGene00000457/WBGene00000460/WBGene00000461/WBGene00001434/WBGene00001436/WBGene00001824/WBGene00001854/WBGene00001898/WBGene00001981/WBGene00003163/WBGene00003377/WBGene00003623/WBGene00004335/WBGene000…	78
GO:1990837	MF	GO:1990837	sequence-specific double-stranded DNA binding	72/790	430/9586	3.08371e-09	2.53892e-07	2.46156e-07	WBGene00000449/WBGene00000453/WBGene00000521/WBGene00001161/WBGene00001210/WBGene00003658/WBGene00003704/WBGene00006775/WBGene00013583/WBGene00017535/WBGene00017538/WBGene00000444/WBGene00000451/WBGene00000457/WBGene00000460/WBGene00000461/WBGene00001434/WBGene00001436/WBGene00001824/WBGene00001981/WBGene00003163/WBGene00003377/WBGene00003623/WBGene00004335/WBGene00004786/WBGene00006881/WBGene000…	72
GO:0000978	MF	GO:0000978	RNA polymerase II cis-regulatory region sequence-specific DNA binding	57/790	321/9586	1.77581e-08	1.25321e-06	1.21502e-06	WBGene00000449/WBGene00000453/WBGene00001161/WBGene00001210/WBGene00003658/WBGene00003704/WBGene00006775/WBGene00013583/WBGene00017535/WBGene00017538/WBGene00000444/WBGene00000457/WBGene00000460/WBGene00000461/WBGene00001434/WBGene00001436/WBGene00003163/WBGene00003623/WBGene00004335/WBGene00004786/WBGene00009089/WBGene00017046/WBGene00018740/WBGene00001186/WBGene00001249/WBGene00001253/WBGene000…	57
GO:0000987	MF	GO:0000987	cis-regulatory region sequence-specific DNA binding	57/790	327/9586	3.50146e-08	1.93204e-06	1.87317e-06	WBGene00000449/WBGene00000453/WBGene00001161/WBGene00001210/WBGene00003658/WBGene00003704/WBGene00006775/WBGene00013583/WBGene00017535/WBGene00017538/WBGene00000444/WBGene00000457/WBGene00000460/WBGene00000461/WBGene00001434/WBGene00001436/WBGene00003163/WBGene00003623/WBGene00004335/WBGene00004786/WBGene00009089/WBGene00017046/WBGene00018740/WBGene00001186/WBGene00001249/WBGene00001253/WBGene000…	57
GO:0042302	MF	GO:0042302	structural constituent of cuticle	37/790	171/9586	3.51991e-08	1.93204e-06	1.87317e-06	WBGene00000715/WBGene00000716/WBGene00000722/WBGene00000723/WBGene00000726/WBGene00000730/WBGene00005018/WBGene00009983/WBGene00000608/WBGene00000752/WBGene00000754/WBGene00000757/WBGene00001065/WBGene00001069/WBGene00000674/WBGene00000680/WBGene00000694/WBGene00000695/WBGene00000696/WBGene00000700/WBGene00000701/WBGene00001071/WBGene00002827/WBGene00000609/WBGene00000650/WBGene00000652/WBGene000…	37
GO:0005200	MF	GO:0005200	structural constituent of cytoskeleton	12/790	36/9586	1.76732e-05	0.000873056	0.000846453	WBGene00002055/WBGene00002051/WBGene00002052/WBGene00002056/WBGene00002067/WBGene00003171/WBGene00003485/WBGene00006538/WBGene00000942/WBGene00006528/WBGene00006771/WBGene00003175	12
GO:0097602	MF	GO:0097602	cullin family protein binding	10/790	28/9586	4.53926e-05	0.00203854	0.00197642	WBGene00004813/WBGene00004820/WBGene00004827/WBGene00004814/WBGene00004815/WBGene00004816/WBGene00004818/WBGene00004819/WBGene00004822/WBGene00010428	10
GO:0008239	MF	GO:0008239	dipeptidyl-peptidase activity	6/790	14/9586	0.000518353	0.0213389	0.0206887	WBGene00003959/WBGene00001055/WBGene00016134/WBGene00018984/WBGene00003958/WBGene00017592	6
GO:0016798	MF	GO:0016798	hydrolase activity, acting on glycosyl bonds	16/790	81/9586	0.000803026	0.028378	0.0275133	WBGene00007425/WBGene00011095/WBGene00000212/WBGene00000503/WBGene00007904/WBGene00013497/WBGene00018877/WBGene00019843/WBGene00004052/WBGene00016084/WBGene00017071/WBGene00021160/WBGene00011923/WBGene00017436/WBGene00019895/WBGene00017103	16
GO:0004553	MF	GO:0004553	hydrolase activity, hydrolyzing O-glycosyl compounds	14/790	66/9586	0.000804234	0.028378	0.0275133	WBGene00007425/WBGene00011095/WBGene00000503/WBGene00007904/WBGene00013497/WBGene00018877/WBGene00019843/WBGene00004052/WBGene00016084/WBGene00017071/WBGene00021160/WBGene00011923/WBGene00019895/WBGene00017103	14
GO:0042393	MF	GO:0042393	histone binding	15/790	74/9586	0.000875544	0.0288346	0.027956	WBGene00004203/WBGene00001898/WBGene00001995/WBGene00010199/WBGene00015429/WBGene00017423/WBGene00020673/WBGene00001051/WBGene00004312/WBGene00007053/WBGene00009367/WBGene00000414/WBGene00001996/WBGene00006474/WBGene00021913	15
GO:0030246	MF	GO:0030246	carbohydrate binding	18/790	102/9586	0.00154724	0.0477711	0.0463154	WBGene00012251/WBGene00015270/WBGene00017772/WBGene00044734/WBGene00016088/WBGene00018237/WBGene00018877/WBGene00009156/WBGene00017071/WBGene00017991/WBGene00019606/WBGene00019895/WBGene00007709/WBGene00009304/WBGene00014117/WBGene00001631/WBGene00001636/WBGene00019328	18
